# Supplementary material for: Evaluation of Swab-Seq as a scalable, sensitive assay for community surveillance of SARS-CoV-2 infection
Source: Sci Rep. 2022 Feb 23;12:3047. doi: 10.1038/s41598-022-06901-5 (PMC8866503; doi:10.1038/s41598-022-06901-5)
Supplement: Supplementary file 2 — Supplementary Table S1. [file 41598_2022_6901_MOESM2_ESM.txt]

Index	Index1	Index2	Plate_ID	Sample_Well	Sample_ID	Twist_RNA_copies	Enzyme	S2_Count	Spike_Count	RPP30_Count	S2_Spike_Ratio
AACGTGACGCACAATACGTG	AACGTGACGC	ACAATACGTG	Plate1	E04	Plate1-E04	500	Luna	16570	9421	3	1.75875610273827
AACGTGACGCCAACTACTGA	AACGTGACGC	CAACTACTGA	Plate1	G04	Plate1-G04	5000	Luna	2754	160	9	17.111801242236
AACGTGACGCCGTTATCTCA	AACGTGACGC	CGTTATCTCA	Plate1	C04	Plate1-C04	50	Luna	2078	17271	2	0.12036822603057
AACGTGACGCCTTCTAGCAT	AACGTGACGC	CTTCTAGCAT	Plate1	B04	Plate1-B04	10	Luna	1702	20231	1	0.0841735863977857
AACGTGACGCGCACTCAATT	AACGTGACGC	GCACTCAATT	Plate1	A04	Plate1-A04	0	Luna	28	17927	1	0.00161758143685855
AACGTGACGCTATTCGTACC	AACGTGACGC	TATTCGTACC	Plate1	F04	Plate1-F04	1000	Luna	26838	6308	0	4.25408147091457
AACGTGACGCTCGCGATCCT	AACGTGACGC	TCGCGATCCT	Plate1	D04	Plate1-D04	100	Luna	5017	16645	1	0.301453802715367
AACGTGACGCTTGATGCACA	AACGTGACGC	TTGATGCACA	Plate1	H04	Plate1-H04	10000	Luna	13127	394	1	33.2354430379747
ATACACCGCTACAATACGTG	ATACACCGCT	ACAATACGTG	Plate1	E05	Plate1-E05	500	Luna	19654	8398	0	2.34015954280271
ATACACCGCTCAACTACTGA	ATACACCGCT	CAACTACTGA	Plate1	G05	Plate1-G05	5000	Luna	2470	129	8	19.0076923076923
ATACACCGCTCGTTATCTCA	ATACACCGCT	CGTTATCTCA	Plate1	C05	Plate1-C05	50	Luna	3213	18156	0	0.177011620862477
ATACACCGCTCTTCTAGCAT	ATACACCGCT	CTTCTAGCAT	Plate1	B05	Plate1-B05	10	Luna	1160	19552	1	0.0593770776862885
ATACACCGCTGCACTCAATT	ATACACCGCT	GCACTCAATT	Plate1	A05	Plate1-A05	0	Luna	44	18580	1	0.00242182874979818
ATACACCGCTTATTCGTACC	ATACACCGCT	TATTCGTACC	Plate1	F05	Plate1-F05	1000	Luna	26933	5900	0	4.56431113370615
ATACACCGCTTCGCGATCCT	ATACACCGCT	TCGCGATCCT	Plate1	D05	Plate1-D05	100	Luna	303	682	0	0.445095168374817
ATACACCGCTTTGATGCACA	ATACACCGCT	TTGATGCACA	Plate1	H05	Plate1-H05	10000	Luna	343	12	0	26.4615384615385
CAGCATTGCAACAATACGTG	CAGCATTGCA	ACAATACGTG	Plate1	E02	Plate1-E02	500	Luna	236	128	0	1.83720930232558
CAGCATTGCACAACTACTGA	CAGCATTGCA	CAACTACTGA	Plate1	G02	Plate1-G02	5000	Luna	30	0	0	31
CAGCATTGCACGTTATCTCA	CAGCATTGCA	CGTTATCTCA	Plate1	C02	Plate1-C02	50	Luna	3966	16939	0	0.23417945690673
CAGCATTGCACTTCTAGCAT	CAGCATTGCA	CTTCTAGCAT	Plate1	B02	Plate1-B02	10	Luna	1328	17095	2	0.0777374824520356
CAGCATTGCAGCACTCAATT	CAGCATTGCA	GCACTCAATT	Plate1	A02	Plate1-A02	0	Luna	777	15955	0	0.0487590874905991
CAGCATTGCATATTCGTACC	CAGCATTGCA	TATTCGTACC	Plate1	F02	Plate1-F02	1000	Luna	26303	4965	1	5.29681836488119
CAGCATTGCATCGCGATCCT	CAGCATTGCA	TCGCGATCCT	Plate1	D02	Plate1-D02	100	Luna	7509	12620	0	0.595040012677284
CAGCATTGCATTGATGCACA	CAGCATTGCA	TTGATGCACA	Plate1	H02	Plate1-H02	10000	Luna	26781	613	1	43.6188925081433
CATCTCCTGTACAATACGTG	CATCTCCTGT	ACAATACGTG	Plate1	E07	Plate1-E07	500	TaqPath	21169	5436	0	3.89369137391944
CATCTCCTGTCAACTACTGA	CATCTCCTGT	CAACTACTGA	Plate1	G07	Plate1-G07	5000	TaqPath	13652	699	10	19.5042857142857
CATCTCCTGTCGTTATCTCA	CATCTCCTGT	CGTTATCTCA	Plate1	C07	Plate1-C07	50	TaqPath	2831	15925	0	0.17782242873289
CATCTCCTGTCTTCTAGCAT	CATCTCCTGT	CTTCTAGCAT	Plate1	B07	Plate1-B07	10	TaqPath	278	16276	1	0.0171407507525957
CATCTCCTGTGCACTCAATT	CATCTCCTGT	GCACTCAATT	Plate1	A07	Plate1-A07	0	TaqPath	30	13467	0	0.0023017523017523
CATCTCCTGTTATTCGTACC	CATCTCCTGT	TATTCGTACC	Plate1	F07	Plate1-F07	1000	TaqPath	28353	4577	1	6.19353429445173
CATCTCCTGTTCGCGATCCT	CATCTCCTGT	TCGCGATCCT	Plate1	D07	Plate1-D07	100	TaqPath	5455	10888	1	0.50105611167233
CATCTCCTGTTTGATGCACA	CATCTCCTGT	TTGATGCACA	Plate1	H07	Plate1-H07	10000	TaqPath	24793	379	0	65.2473684210526
CTTAGTCCGCACAATACGTG	CTTAGTCCGC	ACAATACGTG	Plate1	E12	Plate1-E12	500	TaqPath	23176	6228	0	3.72082196179162
CTTAGTCCGCCAACTACTGA	CTTAGTCCGC	CAACTACTGA	Plate1	G12	Plate1-G12	5000	TaqPath	13900	564	11	24.6035398230088
CTTAGTCCGCCGTTATCTCA	CTTAGTCCGC	CGTTATCTCA	Plate1	C12	Plate1-C12	50	TaqPath	3704	14899	2	0.248657718120805
CTTAGTCCGCCTTCTAGCAT	CTTAGTCCGC	CTTCTAGCAT	Plate1	B12	Plate1-B12	10	TaqPath	989	18367	0	0.0538980836236934
CTTAGTCCGCGCACTCAATT	CTTAGTCCGC	GCACTCAATT	Plate1	A12	Plate1-A12	0	TaqPath	48	16788	0	0.00291857764012151
CTTAGTCCGCTATTCGTACC	CTTAGTCCGC	TATTCGTACC	Plate1	F12	Plate1-F12	1000	TaqPath	29535	5341	0	5.52901535005616
CTTAGTCCGCTCGCGATCCT	CTTAGTCCGC	TCGCGATCCT	Plate1	D12	Plate1-D12	100	TaqPath	7301	11015	0	0.662854030501089
CTTAGTCCGCTTGATGCACA	CTTAGTCCGC	TTGATGCACA	Plate1	H12	Plate1-H12	10000	TaqPath	31270	654	1	47.7419847328244
GACACGTTAAACAATACGTG	GACACGTTAA	ACAATACGTG	Plate1	E10	Plate1-E10	500	TaqPath	23581	5711	1	4.12850140056022
GACACGTTAACAACTACTGA	GACACGTTAA	CAACTACTGA	Plate1	G10	Plate1-G10	5000	TaqPath	11042	487	7	22.6290983606557
GACACGTTAACGTTATCTCA	GACACGTTAA	CGTTATCTCA	Plate1	C10	Plate1-C10	50	TaqPath	3455	13126	2	0.263274167745867
GACACGTTAACTTCTAGCAT	GACACGTTAA	CTTCTAGCAT	Plate1	B10	Plate1-B10	10	TaqPath	3494	13692	1	0.25523990360038
GACACGTTAAGCACTCAATT	GACACGTTAA	GCACTCAATT	Plate1	A10	Plate1-A10	0	TaqPath	27	14054	1	0.00199217360369975
GACACGTTAATATTCGTACC	GACACGTTAA	TATTCGTACC	Plate1	F10	Plate1-F10	1000	TaqPath	27086	4166	0	6.5003599712023
GACACGTTAATCGCGATCCT	GACACGTTAA	TCGCGATCCT	Plate1	D10	Plate1-D10	100	TaqPath	7936	10614	0	0.747715496938295
GACACGTTAATTGATGCACA	GACACGTTAA	TTGATGCACA	Plate1	H10	Plate1-H10	10000	TaqPath	26880	435	0	61.6536697247706
GCTATGAGCCACAATACGTG	GCTATGAGCC	ACAATACGTG	Plate1	E09	Plate1-E09	500	TaqPath	22483	6154	0	3.65296506904955
GCTATGAGCCCAACTACTGA	GCTATGAGCC	CAACTACTGA	Plate1	G09	Plate1-G09	5000	TaqPath	12992	506	6	25.6272189349112
GCTATGAGCCCGTTATCTCA	GCTATGAGCC	CGTTATCTCA	Plate1	C09	Plate1-C09	50	TaqPath	4833	14486	2	0.33367847035273
GCTATGAGCCCTTCTAGCAT	GCTATGAGCC	CTTCTAGCAT	Plate1	B09	Plate1-B09	10	TaqPath	2425	15095	1	0.160704822469528
GCTATGAGCCGCACTCAATT	GCTATGAGCC	GCACTCAATT	Plate1	A09	Plate1-A09	0	TaqPath	35	14626	0	0.00246120188692145
GCTATGAGCCTATTCGTACC	GCTATGAGCC	TATTCGTACC	Plate1	F09	Plate1-F09	1000	TaqPath	30893	5209	0	5.92975047984645
GCTATGAGCCTCGCGATCCT	GCTATGAGCC	TCGCGATCCT	Plate1	D09	Plate1-D09	100	TaqPath	6397	5915	0	1.0814739688979
GCTATGAGCCTTGATGCACA	GCTATGAGCC	TTGATGCACA	Plate1	H09	Plate1-H09	10000	TaqPath	29537	471	3	62.5805084745763
GTGAGTCTGTACAATACGTG	GTGAGTCTGT	ACAATACGTG	Plate1	E01	Plate1-E01	500	Luna	17559	7916	1	2.21801187318429
GTGAGTCTGTCAACTACTGA	GTGAGTCTGT	CAACTACTGA	Plate1	G01	Plate1-G01	5000	Luna	2692	141	8	18.9647887323944
GTGAGTCTGTCGTTATCTCA	GTGAGTCTGT	CGTTATCTCA	Plate1	C01	Plate1-C01	50	Luna	3454	18687	0	0.184877996575342
GTGAGTCTGTCTTCTAGCAT	GTGAGTCTGT	CTTCTAGCAT	Plate1	B01	Plate1-B01	10	Luna	1186	20162	1	0.058870207806378
GTGAGTCTGTGCACTCAATT	GTGAGTCTGT	GCACTCAATT	Plate1	A01	Plate1-A01	0	Luna	985	15574	0	0.06330658105939
GTGAGTCTGTTATTCGTACC	GTGAGTCTGT	TATTCGTACC	Plate1	F01	Plate1-F01	1000	Luna	30318	5758	1	5.26462927591596
GTGAGTCTGTTCGCGATCCT	GTGAGTCTGT	TCGCGATCCT	Plate1	D01	Plate1-D01	100	Luna	8126	15843	1	0.512938651855592
GTGAGTCTGTTTGATGCACA	GTGAGTCTGT	TTGATGCACA	Plate1	H01	Plate1-H01	10000	Luna	30726	894	0	34.331843575419
GTTACATCGGACAATACGTG	GTTACATCGG	ACAATACGTG	Plate1	E03	Plate1-E03	500	Luna	17989	9204	0	1.95437262357414
GTTACATCGGCAACTACTGA	GTTACATCGG	CAACTACTGA	Plate1	G03	Plate1-G03	5000	Luna	10	3	0	2.75
GTTACATCGGCGTTATCTCA	GTTACATCGG	CGTTATCTCA	Plate1	C03	Plate1-C03	50	Luna	3682	17848	2	0.206342091993949
GTTACATCGGCTTCTAGCAT	GTTACATCGG	CTTCTAGCAT	Plate1	B03	Plate1-B03	10	Luna	1016	22948	0	0.044315656455619
GTTACATCGGGCACTCAATT	GTTACATCGG	GCACTCAATT	Plate1	A03	Plate1-A03	0	Luna	46	19302	0	0.00243485468580013
GTTACATCGGTATTCGTACC	GTTACATCGG	TATTCGTACC	Plate1	F03	Plate1-F03	1000	Luna	28383	8350	1	3.39887438630104
GTTACATCGGTCGCGATCCT	GTTACATCGG	TCGCGATCCT	Plate1	D03	Plate1-D03	100	Luna	7148	16368	1	0.436740179607795
GTTACATCGGTTGATGCACA	GTTACATCGG	TTGATGCACA	Plate1	H03	Plate1-H03	10000	Luna	2166	59	1	36.1166666666667
TAATCATGCCACAATACGTG	TAATCATGCC	ACAATACGTG	Plate1	E08	Plate1-E08	500	TaqPath	21599	6299	1	3.42857142857143
TAATCATGCCCAACTACTGA	TAATCATGCC	CAACTACTGA	Plate1	G08	Plate1-G08	5000	TaqPath	12548	611	6	20.5049019607843
TAATCATGCCCGTTATCTCA	TAATCATGCC	CGTTATCTCA	Plate1	C08	Plate1-C08	50	TaqPath	7132	13260	1	0.53789306990423
TAATCATGCCCTTCTAGCAT	TAATCATGCC	CTTCTAGCAT	Plate1	B08	Plate1-B08	10	TaqPath	940	14084	1	0.0668086616968406
TAATCATGCCGCACTCAATT	TAATCATGCC	GCACTCAATT	Plate1	A08	Plate1-A08	0	TaqPath	41	16706	0	0.00251391632249955
TAATCATGCCTATTCGTACC	TAATCATGCC	TATTCGTACC	Plate1	F08	Plate1-F08	1000	TaqPath	33049	4571	2	7.22878390201225
TAATCATGCCTCGCGATCCT	TAATCATGCC	TCGCGATCCT	Plate1	D08	Plate1-D08	100	TaqPath	7992	13536	0	0.590455787840733
TAATCATGCCTTGATGCACA	TAATCATGCC	TTGATGCACA	Plate1	H08	Plate1-H08	10000	TaqPath	18308	343	1	53.2238372093023
TACCTAAGCCACAATACGTG	TACCTAAGCC	ACAATACGTG	Plate1	E11	Plate1-E11	500	TaqPath	24789	7770	3	3.19006562861923
TACCTAAGCCCAACTACTGA	TACCTAAGCC	CAACTACTGA	Plate1	G11	Plate1-G11	5000	TaqPath	12879	631	5	20.379746835443
TACCTAAGCCCGTTATCTCA	TACCTAAGCC	CGTTATCTCA	Plate1	C11	Plate1-C11	50	TaqPath	4326	16276	1	0.265835227621798
TACCTAAGCCCTTCTAGCAT	TACCTAAGCC	CTTCTAGCAT	Plate1	B11	Plate1-B11	10	TaqPath	54	20211	0	0.00272115574905996
TACCTAAGCCGCACTCAATT	TACCTAAGCC	GCACTCAATT	Plate1	A11	Plate1-A11	0	TaqPath	43	18631	0	0.00236152855302705
TACCTAAGCCTATTCGTACC	TACCTAAGCC	TATTCGTACC	Plate1	F11	Plate1-F11	1000	TaqPath	32042	4831	0	6.63141556291391
TACCTAAGCCTCGCGATCCT	TACCTAAGCC	TCGCGATCCT	Plate1	D11	Plate1-D11	100	TaqPath	9764	12825	0	0.761344144706066
TACCTAAGCCTTGATGCACA	TACCTAAGCC	TTGATGCACA	Plate1	H11	Plate1-H11	10000	TaqPath	27026	518	1	52.0751445086705
TTGGTTCGGTACAATACGTG	TTGGTTCGGT	ACAATACGTG	Plate1	E06	Plate1-E06	500	Luna	16984	8367	1	2.02975621414914
TTGGTTCGGTCAACTACTGA	TTGGTTCGGT	CAACTACTGA	Plate1	G06	Plate1-G06	5000	Luna	3027	155	6	19.4102564102564
TTGGTTCGGTCGTTATCTCA	TTGGTTCGGT	CGTTATCTCA	Plate1	C06	Plate1-C06	50	Luna	3649	15904	1	0.22948758252122
TTGGTTCGGTCTTCTAGCAT	TTGGTTCGGT	CTTCTAGCAT	Plate1	B06	Plate1-B06	10	Luna	791	20342	0	0.0389323108686035
TTGGTTCGGTGCACTCAATT	TTGGTTCGGT	GCACTCAATT	Plate1	A06	Plate1-A06	0	Luna	45	18736	0	0.00245503549127395
TTGGTTCGGTTATTCGTACC	TTGGTTCGGT	TATTCGTACC	Plate1	F06	Plate1-F06	1000	Luna	29876	5783	2	5.16545643153527
TTGGTTCGGTTCGCGATCCT	TTGGTTCGGT	TCGCGATCCT	Plate1	D06	Plate1-D06	100	Luna	9562	13812	1	0.692318830087599
TTGGTTCGGTTTGATGCACA	TTGGTTCGGT	TTGATGCACA	Plate1	H06	Plate1-H06	10000	Luna	31897	950	1	33.5415352260778
