# Supplementary material for: Evaluation of Swab-Seq as a scalable, sensitive assay for community surveillance of SARS-CoV-2 infection
Source: Sci Rep. 2022 Feb 23;12:3047. doi: 10.1038/s41598-022-06901-5 (PMC8866503; doi:10.1038/s41598-022-06901-5)
Supplement: Supplementary file 3 — Supplementary Table S2. [file 41598_2022_6901_MOESM3_ESM.txt]

Index	Index1	Index2	Plate_ID	Sample_Well	Sample_ID	Twist_RNA_copies	Plate_config	S2_Count	Spike_Count	RPP30_Count	S2_Spike_Ratio
AAGGTTCACAAACGTGCTAT	AAGGTTCACA	AACGTGCTAT	Plate1	H12	Plate1-H12	10000	CG	73448	1013	7	72.4349112426035
AAGGTTCACAAAGATGTCCT	AAGGTTCACA	AAGATGTCCT	Plate1	G12	Plate1-G12	5000	CG	63632	1907	6	33.3506289308176
AAGGTTCACACAGTCGGCTT	AAGGTTCACA	CAGTCGGCTT	Plate1	F12	Plate1-F12	1000	CG	43583	5260	12	8.28435658620034
AAGGTTCACACGATGTGAGA	AAGGTTCACA	CGATGTGAGA	Plate1	E12	Plate1-E12	500	CG	15756	4485	2	3.51248328131966
AAGGTTCACAGACTTCGACG	AAGGTTCACA	GACTTCGACG	Plate1	B12	Plate1-B12	10	CG	2056	9702	0	0.211996289807276
AAGGTTCACAGAGGCTTAGA	AAGGTTCACA	GAGGCTTAGA	Plate1	D12	Plate1-D12	100	CG	936	2797	2	0.334882058613295
AAGGTTCACAGTTCGACTTA	AAGGTTCACA	GTTCGACTTA	Plate1	C12	Plate1-C12	50	CG	2682	15830	1	0.169477607226328
AAGGTTCACATTAGGTGCCT	AAGGTTCACA	TTAGGTGCCT	Plate1	A12	Plate1-A12	0	CG	92	11386	2	0.00816720821989989
CAAGATCCTCAACGTGCTAT	CAAGATCCTC	AACGTGCTAT	Plate1	H04	Plate1-H04	10000	Multiplex	64273	760	6	84.4599211563732
CAAGATCCTCAAGATGTCCT	CAAGATCCTC	AAGATGTCCT	Plate1	G04	Plate1-G04	5000	Multiplex	58289	1008	5	57.7700693756194
CAAGATCCTCCAGTCGGCTT	CAAGATCCTC	CAGTCGGCTT	Plate1	F04	Plate1-F04	1000	Multiplex	39998	2654	5	15.0655367231638
CAAGATCCTCCGATGTGAGA	CAAGATCCTC	CGATGTGAGA	Plate1	E04	Plate1-E04	500	Multiplex	10930	2296	3	4.75881584675664
CAAGATCCTCGACTTCGACG	CAAGATCCTC	GACTTCGACG	Plate1	B04	Plate1-B04	10	Multiplex	710	7821	2	0.0908974686780874
CAAGATCCTCGAGGCTTAGA	CAAGATCCTC	GAGGCTTAGA	Plate1	D04	Plate1-D04	100	Multiplex	1607	729	1	2.2027397260274
CAAGATCCTCGTTCGACTTA	CAAGATCCTC	GTTCGACTTA	Plate1	C04	Plate1-C04	50	Multiplex	10111	12874	3	0.785398058252427
CAAGATCCTCTTAGGTGCCT	CAAGATCCTC	TTAGGTGCCT	Plate1	A04	Plate1-A04	0	Multiplex	84	4254	3	0.0199764982373678
CAAGCTACCGAACGTGCTAT	CAAGCTACCG	AACGTGCTAT	Plate1	H01	Plate1-H01	10000	Multiplex	86775	573	12	151.177700348432
CAAGCTACCGAAGATGTCCT	CAAGCTACCG	AAGATGTCCT	Plate1	G01	Plate1-G01	5000	Multiplex	52121	813	10	64.031941031941
CAAGCTACCGCAGTCGGCTT	CAAGCTACCG	CAGTCGGCTT	Plate1	F01	Plate1-F01	1000	Multiplex	33020	3355	6	9.83939213349225
CAAGCTACCGCGATGTGAGA	CAAGCTACCG	CGATGTGAGA	Plate1	E01	Plate1-E01	500	Multiplex	11996	1473	4	8.13907734056988
CAAGCTACCGGACTTCGACG	CAAGCTACCG	GACTTCGACG	Plate1	B01	Plate1-B01	10	Multiplex	1429	3879	4	0.368556701030928
CAAGCTACCGGAGGCTTAGA	CAAGCTACCG	GAGGCTTAGA	Plate1	D01	Plate1-D01	100	Multiplex	5137	546	2	9.39305301645338
CAAGCTACCGGTTCGACTTA	CAAGCTACCG	GTTCGACTTA	Plate1	C01	Plate1-C01	50	Multiplex	1330	8683	4	0.153270382312298
CAAGCTACCGTTAGGTGCCT	CAAGCTACCG	TTAGGTGCCT	Plate1	A01	Plate1-A01	0	Multiplex	99	9105	0	0.0109817702613661
CGCGCATAGAAACGTGCTAT	CGCGCATAGA	AACGTGCTAT	Plate1	H09	Plate1-H09	10000	CG	63683	808	14	78.7194066749073
CGCGCATAGAAAGATGTCCT	CGCGCATAGA	AAGATGTCCT	Plate1	G09	Plate1-G09	5000	CG	46230	1024	4	45.1034146341463
CGCGCATAGACAGTCGGCTT	CGCGCATAGA	CAGTCGGCTT	Plate1	F09	Plate1-F09	1000	CG	29944	5240	3	5.71360427399351
CGCGCATAGACGATGTGAGA	CGCGCATAGA	CGATGTGAGA	Plate1	E09	Plate1-E09	500	CG	7853	2840	1	2.76451953537487
CGCGCATAGAGACTTCGACG	CGCGCATAGA	GACTTCGACG	Plate1	B09	Plate1-B09	10	CG	185	6395	1	0.0290806754221388
CGCGCATAGAGAGGCTTAGA	CGCGCATAGA	GAGGCTTAGA	Plate1	D09	Plate1-D09	100	CG	394	534	1	0.738317757009346
CGCGCATAGAGTTCGACTTA	CGCGCATAGA	GTTCGACTTA	Plate1	C09	Plate1-C09	50	CG	3593	7769	3	0.462548262548263
CGCGCATAGATTAGGTGCCT	CGCGCATAGA	TTAGGTGCCT	Plate1	A09	Plate1-A09	0	CG	67	6294	1	0.0108022239872915
CTACCATGCTAACGTGCTAT	CTACCATGCT	AACGTGCTAT	Plate1	H05	Plate1-H05	10000	Multiplex	60962	628	9	96.9205087440382
CTACCATGCTAAGATGTCCT	CTACCATGCT	AAGATGTCCT	Plate1	G05	Plate1-G05	5000	Multiplex	56231	1022	8	54.9677419354839
CTACCATGCTCAGTCGGCTT	CTACCATGCT	CAGTCGGCTT	Plate1	F05	Plate1-F05	1000	Multiplex	44238	4008	5	11.0349214267897
CTACCATGCTCGATGTGAGA	CTACCATGCT	CGATGTGAGA	Plate1	E05	Plate1-E05	500	Multiplex	14169	2702	6	5.24232334443211
CTACCATGCTGACTTCGACG	CTACCATGCT	GACTTCGACG	Plate1	B05	Plate1-B05	10	Multiplex	1045	7193	1	0.145398943564081
CTACCATGCTGAGGCTTAGA	CTACCATGCT	GAGGCTTAGA	Plate1	D05	Plate1-D05	100	Multiplex	727	1741	2	0.417910447761194
CTACCATGCTGTTCGACTTA	CTACCATGCT	GTTCGACTTA	Plate1	C05	Plate1-C05	50	Multiplex	5295	11384	4	0.465173473869126
CTACCATGCTTTAGGTGCCT	CTACCATGCT	TTAGGTGCCT	Plate1	A05	Plate1-A05	0	Multiplex	112	11154	2	0.0101299865531152
GAATCTCCAGAACGTGCTAT	GAATCTCCAG	AACGTGCTAT	Plate1	H03	Plate1-H03	10000	Multiplex	57249	356	9	160.364145658263
GAATCTCCAGAAGATGTCCT	GAATCTCCAG	AAGATGTCCT	Plate1	G03	Plate1-G03	5000	Multiplex	52399	679	8	77.0588235294118
GAATCTCCAGCAGTCGGCTT	GAATCTCCAG	CAGTCGGCTT	Plate1	F03	Plate1-F03	1000	Multiplex	42780	2520	6	16.9698532328441
GAATCTCCAGCGATGTGAGA	GAATCTCCAG	CGATGTGAGA	Plate1	E03	Plate1-E03	500	Multiplex	12634	3214	3	3.93001555209953
GAATCTCCAGGACTTCGACG	GAATCTCCAG	GACTTCGACG	Plate1	B03	Plate1-B03	10	Multiplex	327	9062	0	0.0361911066975615
GAATCTCCAGGAGGCTTAGA	GAATCTCCAG	GAGGCTTAGA	Plate1	D03	Plate1-D03	100	Multiplex	584	1848	0	0.31638723634397
GAATCTCCAGGTTCGACTTA	GAATCTCCAG	GTTCGACTTA	Plate1	C03	Plate1-C03	50	Multiplex	3488	10256	2	0.340157940918397
GAATCTCCAGTTAGGTGCCT	GAATCTCCAG	TTAGGTGCCT	Plate1	A03	Plate1-A03	0	Multiplex	87	6069	0	0.014497528830313
GCATAAGGCCAACGTGCTAT	GCATAAGGCC	AACGTGCTAT	Plate1	H08	Plate1-H08	10000	CG	75304	951	8	79.1018907563025
GCATAAGGCCAAGATGTCCT	GCATAAGGCC	AAGATGTCCT	Plate1	G08	Plate1-G08	5000	CG	61786	889	5	69.423595505618
GCATAAGGCCCAGTCGGCTT	GCATAAGGCC	CAGTCGGCTT	Plate1	F08	Plate1-F08	1000	CG	49353	5168	6	9.54807506287483
GCATAAGGCCCGATGTGAGA	GCATAAGGCC	CGATGTGAGA	Plate1	E08	Plate1-E08	500	CG	3939	2711	2	1.45280235988201
GCATAAGGCCGACTTCGACG	GCATAAGGCC	GACTTCGACG	Plate1	B08	Plate1-B08	10	CG	365	12600	2	0.029045313863979
GCATAAGGCCGAGGCTTAGA	GCATAAGGCC	GAGGCTTAGA	Plate1	D08	Plate1-D08	100	CG	322	865	0	0.3729792147806
GCATAAGGCCGTTCGACTTA	GCATAAGGCC	GTTCGACTTA	Plate1	C08	Plate1-C08	50	CG	3214	15252	0	0.210778207565725
GCATAAGGCCTTAGGTGCCT	GCATAAGGCC	TTAGGTGCCT	Plate1	A08	Plate1-A08	0	CG	38	10202	2	0.00382240517494854
GCTCCGAATTAACGTGCTAT	GCTCCGAATT	AACGTGCTAT	Plate1	H10	Plate1-H10	10000	CG	73355	871	13	84.1238532110092
GCTCCGAATTAAGATGTCCT	GCTCCGAATT	AAGATGTCCT	Plate1	G10	Plate1-G10	5000	CG	63169	1062	4	59.4261523988711
GCTCCGAATTCAGTCGGCTT	GCTCCGAATT	CAGTCGGCTT	Plate1	F10	Plate1-F10	1000	CG	47673	7913	12	6.02400808693455
GCTCCGAATTCGATGTGAGA	GCTCCGAATT	CGATGTGAGA	Plate1	E10	Plate1-E10	500	CG	22766	2614	5	8.70630975143403
GCTCCGAATTGACTTCGACG	GCTCCGAATT	GACTTCGACG	Plate1	B10	Plate1-B10	10	CG	305	12063	1	0.0253647214854111
GCTCCGAATTGAGGCTTAGA	GCTCCGAATT	GAGGCTTAGA	Plate1	D10	Plate1-D10	100	CG	2107	802	0	2.62515566625156
GCTCCGAATTGTTCGACTTA	GCTCCGAATT	GTTCGACTTA	Plate1	C10	Plate1-C10	50	CG	436	13808	2	0.0316460279527844
GCTCCGAATTTTAGGTGCCT	GCTCCGAATT	TTAGGTGCCT	Plate1	A10	Plate1-A10	0	CG	178	8298	3	0.0215688637185203
GCTCTTCTGCAACGTGCTAT	GCTCTTCTGC	AACGTGCTAT	Plate1	H11	Plate1-H11	10000	CG	71233	1234	7	57.6793522267206
GCTCTTCTGCAAGATGTCCT	GCTCTTCTGC	AAGATGTCCT	Plate1	G11	Plate1-G11	5000	CG	52774	1652	5	31.9267997580157
GCTCTTCTGCCAGTCGGCTT	GCTCTTCTGC	CAGTCGGCTT	Plate1	F11	Plate1-F11	1000	CG	39653	5401	4	7.34061458718993
GCTCTTCTGCCGATGTGAGA	GCTCTTCTGC	CGATGTGAGA	Plate1	E11	Plate1-E11	500	CG	11571	2729	1	4.23882783882784
GCTCTTCTGCGACTTCGACG	GCTCTTCTGC	GACTTCGACG	Plate1	B11	Plate1-B11	10	CG	118	7482	2	0.0159027128157156
GCTCTTCTGCGAGGCTTAGA	GCTCTTCTGC	GAGGCTTAGA	Plate1	D11	Plate1-D11	100	CG	1393	1032	3	1.34946757018393
GCTCTTCTGCGTTCGACTTA	GCTCTTCTGC	GTTCGACTTA	Plate1	C11	Plate1-C11	50	CG	7339	13172	1	0.557200334016549
GCTCTTCTGCTTAGGTGCCT	GCTCTTCTGC	TTAGGTGCCT	Plate1	A11	Plate1-A11	0	CG	91	3770	0	0.0243967117475471
GGTTGCCATGAACGTGCTAT	GGTTGCCATG	AACGTGCTAT	Plate1	H07	Plate1-H07	10000	CG	72706	889	4	81.6932584269663
GGTTGCCATGAAGATGTCCT	GGTTGCCATG	AAGATGTCCT	Plate1	G07	Plate1-G07	5000	CG	63201	1527	9	41.3625654450262
GGTTGCCATGCAGTCGGCTT	GGTTGCCATG	CAGTCGGCTT	Plate1	F07	Plate1-F07	1000	CG	39370	6444	4	6.10876648564779
GGTTGCCATGCGATGTGAGA	GGTTGCCATG	CGATGTGAGA	Plate1	E07	Plate1-E07	500	CG	12440	4257	2	2.92179426961015
GGTTGCCATGGACTTCGACG	GGTTGCCATG	GACTTCGACG	Plate1	B07	Plate1-B07	10	CG	24	4861	0	0.00514191690662279
GGTTGCCATGGAGGCTTAGA	GGTTGCCATG	GAGGCTTAGA	Plate1	D07	Plate1-D07	100	CG	993	1224	0	0.811428571428571
GGTTGCCATGGTTCGACTTA	GGTTGCCATG	GTTCGACTTA	Plate1	C07	Plate1-C07	50	CG	6808	5941	0	1.14591046785594
GGTTGCCATGTTAGGTGCCT	GGTTGCCATG	TTAGGTGCCT	Plate1	A07	Plate1-A07	0	CG	266	6434	0	0.0414918414918415
TACGCAGTACAACGTGCTAT	TACGCAGTAC	AACGTGCTAT	Plate1	H06	Plate1-H06	10000	Multiplex	67408	879	6	76.6011363636364
TACGCAGTACAAGATGTCCT	TACGCAGTAC	AAGATGTCCT	Plate1	G06	Plate1-G06	5000	Multiplex	60632	1052	9	57.5811965811966
TACGCAGTACCAGTCGGCTT	TACGCAGTAC	CAGTCGGCTT	Plate1	F06	Plate1-F06	1000	Multiplex	43853	4913	5	8.92429792429792
TACGCAGTACCGATGTGAGA	TACGCAGTAC	CGATGTGAGA	Plate1	E06	Plate1-E06	500	Multiplex	8506	2406	4	3.53427503115912
TACGCAGTACGACTTCGACG	TACGCAGTAC	GACTTCGACG	Plate1	B06	Plate1-B06	10	Multiplex	543	7950	3	0.0684190667840523
TACGCAGTACGAGGCTTAGA	TACGCAGTAC	GAGGCTTAGA	Plate1	D06	Plate1-D06	100	Multiplex	1036	900	0	1.15094339622642
TACGCAGTACGTTCGACTTA	TACGCAGTAC	GTTCGACTTA	Plate1	C06	Plate1-C06	50	Multiplex	1926	8931	1	0.215741155396328
TACGCAGTACTTAGGTGCCT	TACGCAGTAC	TTAGGTGCCT	Plate1	A06	Plate1-A06	0	Multiplex	78	7068	2	0.0111755552411939
TGTTCCGCATAACGTGCTAT	TGTTCCGCAT	AACGTGCTAT	Plate1	H02	Plate1-H02	10000	Multiplex	67596	410	12	164.469586374696
TGTTCCGCATAAGATGTCCT	TGTTCCGCAT	AAGATGTCCT	Plate1	G02	Plate1-G02	5000	Multiplex	49753	909	6	54.6747252747253
TGTTCCGCATCAGTCGGCTT	TGTTCCGCAT	CAGTCGGCTT	Plate1	F02	Plate1-F02	1000	Multiplex	26972	3089	2	8.72912621359223
TGTTCCGCATCGATGTGAGA	TGTTCCGCAT	CGATGTGAGA	Plate1	E02	Plate1-E02	500	Multiplex	12091	3477	1	3.4767107533065
TGTTCCGCATGACTTCGACG	TGTTCCGCAT	GACTTCGACG	Plate1	B02	Plate1-B02	10	Multiplex	114	5541	2	0.0207506315409599
TGTTCCGCATGAGGCTTAGA	TGTTCCGCAT	GAGGCTTAGA	Plate1	D02	Plate1-D02	100	Multiplex	905	968	1	0.934984520123839
TGTTCCGCATGTTCGACTTA	TGTTCCGCAT	GTTCGACTTA	Plate1	C02	Plate1-C02	50	Multiplex	7613	11541	2	0.659677698839023
TGTTCCGCATTTAGGTGCCT	TGTTCCGCAT	TTAGGTGCCT	Plate1	A02	Plate1-A02	0	Multiplex	92	5122	0	0.018153425727113
