# Supplementary material for: Evaluation of Swab-Seq as a scalable, sensitive assay for community surveillance of SARS-CoV-2 infection
Source: Sci Rep. 2022 Feb 23;12:3047. doi: 10.1038/s41598-022-06901-5 (PMC8866503; doi:10.1038/s41598-022-06901-5)
Supplement: Supplementary file 4 — Supplementary Table S3. [file 41598_2022_6901_MOESM4_ESM.txt]

Index	Index1	Index2	Plate_ID	Sample_Well	Sample_ID	RNA_virus_copies	Plate_config	S2_Count	Spike_Count	RPP30_Count	S2_Spike_Ratio
AACGTGACGCACAATACGTG	AACGTGACGC	ACAATACGTG	Plate1	E04	Plate1-E04	500	RNA	66498	3763	10	17.6671094580234
AACGTGACGCCAACTACTGA	AACGTGACGC	CAACTACTGA	Plate1	G04	Plate1-G04	5000	RNA	38848	514	88	75.4349514563107
AACGTGACGCCGTTATCTCA	AACGTGACGC	CGTTATCTCA	Plate1	C04	Plate1-C04	50	RNA	9955	7801	4	1.27608305562676
AACGTGACGCCTTCTAGCAT	AACGTGACGC	CTTCTAGCAT	Plate1	B04	Plate1-B04	10	RNA	6332	11780	8	0.537560478736949
AACGTGACGCGCACTCAATT	AACGTGACGC	GCACTCAATT	Plate1	A04	Plate1-A04	0	RNA	41	14026	2	0.00299422542239966
AACGTGACGCTATTCGTACC	AACGTGACGC	TATTCGTACC	Plate1	F04	Plate1-F04	1000	RNA	67154	1842	4	36.4378730330982
AACGTGACGCTCGCGATCCT	AACGTGACGC	TCGCGATCCT	Plate1	D04	Plate1-D04	100	RNA	29945	5793	5	5.16845012081464
AACGTGACGCTTGATGCACA	AACGTGACGC	TTGATGCACA	Plate1	H04	Plate1-H04	10000	RNA	66303	608	13	108.873563218391
ATACACCGCTACAATACGTG	ATACACCGCT	ACAATACGTG	Plate1	E05	Plate1-E05	500	RNA	79458	5192	5	15.3011746581937
ATACACCGCTCAACTACTGA	ATACACCGCT	CAACTACTGA	Plate1	G05	Plate1-G05	5000	RNA	44059	662	92	66.4555052790347
ATACACCGCTCGTTATCTCA	ATACACCGCT	CGTTATCTCA	Plate1	C05	Plate1-C05	50	RNA	16508	6611	7	2.49682395644283
ATACACCGCTCTTCTAGCAT	ATACACCGCT	CTTCTAGCAT	Plate1	B05	Plate1-B05	10	RNA	2081	8156	4	0.255240897388746
ATACACCGCTGCACTCAATT	ATACACCGCT	GCACTCAATT	Plate1	A05	Plate1-A05	0	RNA	39	14218	7	0.00281313735143118
ATACACCGCTTATTCGTACC	ATACACCGCT	TATTCGTACC	Plate1	F05	Plate1-F05	1000	RNA	79033	2328	17	33.9347359381709
ATACACCGCTTCGCGATCCT	ATACACCGCT	TCGCGATCCT	Plate1	D05	Plate1-D05	100	RNA	27106	7848	2	3.45356096318002
ATACACCGCTTTGATGCACA	ATACACCGCT	TTGATGCACA	Plate1	H05	Plate1-H05	10000	RNA	66178	666	14	99.2188905547226
CAGCATTGCAACAATACGTG	CAGCATTGCA	ACAATACGTG	Plate1	E02	Plate1-E02	500	RNA	81404	4701	12	17.312845597618
CAGCATTGCACAACTACTGA	CAGCATTGCA	CAACTACTGA	Plate1	G02	Plate1-G02	5000	RNA	45055	592	86	75.9797639123103
CAGCATTGCACGTTATCTCA	CAGCATTGCA	CGTTATCTCA	Plate1	C02	Plate1-C02	50	RNA	17424	8515	7	2.04614842649131
CAGCATTGCACTTCTAGCAT	CAGCATTGCA	CTTCTAGCAT	Plate1	B02	Plate1-B02	10	RNA	3547	8101	13	0.437916563811405
CAGCATTGCAGCACTCAATT	CAGCATTGCA	GCACTCAATT	Plate1	A02	Plate1-A02	0	RNA	57	15860	2	0.00365676817350735
CAGCATTGCATATTCGTACC	CAGCATTGCA	TATTCGTACC	Plate1	F02	Plate1-F02	1000	RNA	82975	2721	6	30.4834680382072
CAGCATTGCATCGCGATCCT	CAGCATTGCA	TCGCGATCCT	Plate1	D02	Plate1-D02	100	RNA	32967	7218	3	4.56683751212079
CAGCATTGCATTGATGCACA	CAGCATTGCA	TTGATGCACA	Plate1	H02	Plate1-H02	10000	RNA	71802	670	11	107.008941877794
CATCTCCTGTACAATACGTG	CATCTCCTGT	ACAATACGTG	Plate1	E07	Plate1-E07	500	Virus	62951	3171	7	19.8461538461538
CATCTCCTGTCAACTACTGA	CATCTCCTGT	CAACTACTGA	Plate1	G07	Plate1-G07	5000	Virus	32043	537	61	59.5613382899628
CATCTCCTGTCGTTATCTCA	CATCTCCTGT	CGTTATCTCA	Plate1	C07	Plate1-C07	50	Virus	15220	5831	1	2.60991083676269
CATCTCCTGTCTTCTAGCAT	CATCTCCTGT	CTTCTAGCAT	Plate1	B07	Plate1-B07	10	Virus	5695	10536	2	0.540571320110088
CATCTCCTGTGCACTCAATT	CATCTCCTGT	GCACTCAATT	Plate1	A07	Plate1-A07	0	Virus	31	9465	0	0.00338051975491232
CATCTCCTGTTATTCGTACC	CATCTCCTGT	TATTCGTACC	Plate1	F07	Plate1-F07	1000	Virus	62779	3816	3	16.4474718365208
CATCTCCTGTTCGCGATCCT	CATCTCCTGT	TCGCGATCCT	Plate1	D07	Plate1-D07	100	Virus	13616	5475	5	2.48666910153397
CATCTCCTGTTTGATGCACA	CATCTCCTGT	TTGATGCACA	Plate1	H07	Plate1-H07	10000	Virus	42579	499	10	85.16
CTTAGTCCGCACAATACGTG	CTTAGTCCGC	ACAATACGTG	Plate1	E12	Plate1-E12	500	Virus	69577	3470	7	20.0455200230481
CTTAGTCCGCCAACTACTGA	CTTAGTCCGC	CAACTACTGA	Plate1	G12	Plate1-G12	5000	Virus	29027	662	66	43.7828054298643
CTTAGTCCGCCGTTATCTCA	CTTAGTCCGC	CGTTATCTCA	Plate1	C12	Plate1-C12	50	Virus	18986	6371	8	2.97975517890772
CTTAGTCCGCCTTCTAGCAT	CTTAGTCCGC	CTTCTAGCAT	Plate1	B12	Plate1-B12	10	Virus	1687	9131	0	0.184844502847131
CTTAGTCCGCGCACTCAATT	CTTAGTCCGC	GCACTCAATT	Plate1	A12	Plate1-A12	0	Virus	46	11740	0	0.00400306617834937
CTTAGTCCGCTATTCGTACC	CTTAGTCCGC	TATTCGTACC	Plate1	F12	Plate1-F12	1000	Virus	59978	3957	4	15.1538655886812
CTTAGTCCGCTCGCGATCCT	CTTAGTCCGC	TCGCGATCCT	Plate1	D12	Plate1-D12	100	Virus	23877	7295	7	3.27275219298246
CTTAGTCCGCTTGATGCACA	CTTAGTCCGC	TTGATGCACA	Plate1	H12	Plate1-H12	10000	Virus	49221	634	2	77.5149606299213
GACACGTTAAACAATACGTG	GACACGTTAA	ACAATACGTG	Plate1	E10	Plate1-E10	500	Virus	63024	5352	10	11.7737717167943
GACACGTTAACAACTACTGA	GACACGTTAA	CAACTACTGA	Plate1	G10	Plate1-G10	5000	Virus	34305	658	63	52.0576631259484
GACACGTTAACGTTATCTCA	GACACGTTAA	CGTTATCTCA	Plate1	C10	Plate1-C10	50	Virus	19887	8741	5	2.27499428048501
GACACGTTAACTTCTAGCAT	GACACGTTAA	CTTCTAGCAT	Plate1	B10	Plate1-B10	10	Virus	5007	13815	8	0.362478286045165
GACACGTTAAGCACTCAATT	GACACGTTAA	GCACTCAATT	Plate1	A10	Plate1-A10	0	Virus	38	15949	3	0.00244514106583072
GACACGTTAATATTCGTACC	GACACGTTAA	TATTCGTACC	Plate1	F10	Plate1-F10	1000	Virus	64740	2578	3	25.1031407522295
GACACGTTAATCGCGATCCT	GACACGTTAA	TCGCGATCCT	Plate1	D10	Plate1-D10	100	Virus	26144	4704	2	5.55685441020191
GACACGTTAATTGATGCACA	GACACGTTAA	TTGATGCACA	Plate1	H10	Plate1-H10	10000	Virus	61185	888	11	68.8256467941507
GCTATGAGCCACAATACGTG	GCTATGAGCC	ACAATACGTG	Plate1	E09	Plate1-E09	500	Virus	62602	6765	6	9.25258646172037
GCTATGAGCCCAACTACTGA	GCTATGAGCC	CAACTACTGA	Plate1	G09	Plate1-G09	5000	Virus	33234	701	89	47.3433048433048
GCTATGAGCCCGTTATCTCA	GCTATGAGCC	CGTTATCTCA	Plate1	C09	Plate1-C09	50	Virus	17184	9370	5	1.83384910895315
GCTATGAGCCCTTCTAGCAT	GCTATGAGCC	CTTCTAGCAT	Plate1	B09	Plate1-B09	10	Virus	1760	12155	2	0.144866732477789
GCTATGAGCCGCACTCAATT	GCTATGAGCC	GCACTCAATT	Plate1	A09	Plate1-A09	0	Virus	46	12502	2	0.00375909781652403
GCTATGAGCCTATTCGTACC	GCTATGAGCC	TATTCGTACC	Plate1	F09	Plate1-F09	1000	Virus	66345	2759	5	24.0384057971015
GCTATGAGCCTCGCGATCCT	GCTATGAGCC	TCGCGATCCT	Plate1	D09	Plate1-D09	100	Virus	13485	4543	5	2.96786971830986
GCTATGAGCCTTGATGCACA	GCTATGAGCC	TTGATGCACA	Plate1	H09	Plate1-H09	10000	Virus	53645	664	7	80.6706766917293
GTGAGTCTGTACAATACGTG	GTGAGTCTGT	ACAATACGTG	Plate1	E01	Plate1-E01	500	RNA	75390	3550	6	21.2309208673613
GTGAGTCTGTCAACTACTGA	GTGAGTCTGT	CAACTACTGA	Plate1	G01	Plate1-G01	5000	RNA	44245	629	76	70.231746031746
GTGAGTCTGTCGTTATCTCA	GTGAGTCTGT	CGTTATCTCA	Plate1	C01	Plate1-C01	50	RNA	23418	7441	5	3.14686912120398
GTGAGTCTGTCTTCTAGCAT	GTGAGTCTGT	CTTCTAGCAT	Plate1	B01	Plate1-B01	10	RNA	5940	10204	2	0.582165605095541
GTGAGTCTGTGCACTCAATT	GTGAGTCTGT	GCACTCAATT	Plate1	A01	Plate1-A01	0	RNA	44	14056	0	0.00320125204524436
GTGAGTCTGTTATTCGTACC	GTGAGTCTGT	TATTCGTACC	Plate1	F01	Plate1-F01	1000	RNA	79502	2826	6	28.1227449593208
GTGAGTCTGTTCGCGATCCT	GTGAGTCTGT	TCGCGATCCT	Plate1	D01	Plate1-D01	100	RNA	19134	5894	2	3.2459711620017
GTGAGTCTGTTTGATGCACA	GTGAGTCTGT	TTGATGCACA	Plate1	H01	Plate1-H01	10000	RNA	72796	757	13	96.0382585751979
GTTACATCGGACAATACGTG	GTTACATCGG	ACAATACGTG	Plate1	E03	Plate1-E03	500	RNA	70893	5290	8	13.3989793989794
GTTACATCGGCAACTACTGA	GTTACATCGG	CAACTACTGA	Plate1	G03	Plate1-G03	5000	RNA	47695	722	48	65.969571230982
GTTACATCGGCGTTATCTCA	GTTACATCGG	CGTTATCTCA	Plate1	C03	Plate1-C03	50	RNA	21425	5970	8	3.5883436610283
GTTACATCGGCTTCTAGCAT	GTTACATCGG	CTTCTAGCAT	Plate1	B03	Plate1-B03	10	RNA	1743	16606	1	0.105015957126513
GTTACATCGGGCACTCAATT	GTTACATCGG	GCACTCAATT	Plate1	A03	Plate1-A03	0	RNA	54	19721	3	0.00278876381705709
GTTACATCGGTATTCGTACC	GTTACATCGG	TATTCGTACC	Plate1	F03	Plate1-F03	1000	RNA	82942	2657	8	31.2050413844996
GTTACATCGGTCGCGATCCT	GTTACATCGG	TCGCGATCCT	Plate1	D03	Plate1-D03	100	RNA	30777	8130	3	3.78526626491206
GTTACATCGGTTGATGCACA	GTTACATCGG	TTGATGCACA	Plate1	H03	Plate1-H03	10000	RNA	76686	883	15	86.75
TAATCATGCCACAATACGTG	TAATCATGCC	ACAATACGTG	Plate1	E08	Plate1-E08	500	Virus	67978	5488	8	12.3845873565312
TAATCATGCCCAACTACTGA	TAATCATGCC	CAACTACTGA	Plate1	G08	Plate1-G08	5000	Virus	34172	830	103	41.1227436823105
TAATCATGCCCGTTATCTCA	TAATCATGCC	CGTTATCTCA	Plate1	C08	Plate1-C08	50	Virus	27142	8011	19	3.38779331003495
TAATCATGCCCTTCTAGCAT	TAATCATGCC	CTTCTAGCAT	Plate1	B08	Plate1-B08	10	Virus	5694	10224	3	0.556968215158924
TAATCATGCCGCACTCAATT	TAATCATGCC	GCACTCAATT	Plate1	A08	Plate1-A08	0	Virus	45	15881	3	0.00289636065986652
TAATCATGCCTATTCGTACC	TAATCATGCC	TATTCGTACC	Plate1	F08	Plate1-F08	1000	Virus	76972	2505	5	30.7154828411812
TAATCATGCCTCGCGATCCT	TAATCATGCC	TCGCGATCCT	Plate1	D08	Plate1-D08	100	Virus	26728	7182	7	3.72114715300014
TAATCATGCCTTGATGCACA	TAATCATGCC	TTGATGCACA	Plate1	H08	Plate1-H08	10000	Virus	33171	406	4	81.5036855036855
TACCTAAGCCACAATACGTG	TACCTAAGCC	ACAATACGTG	Plate1	E11	Plate1-E11	500	Virus	64900	6645	11	9.76542281071321
TACCTAAGCCCAACTACTGA	TACCTAAGCC	CAACTACTGA	Plate1	G11	Plate1-G11	5000	Virus	39936	734	96	54.3360544217687
TACCTAAGCCCGTTATCTCA	TACCTAAGCC	CGTTATCTCA	Plate1	C11	Plate1-C11	50	Virus	20216	12016	16	1.68236664724973
TACCTAAGCCCTTCTAGCAT	TACCTAAGCC	CTTCTAGCAT	Plate1	B11	Plate1-B11	10	Virus	3048	12974	18	0.234990366088632
TACCTAAGCCGCACTCAATT	TACCTAAGCC	GCACTCAATT	Plate1	A11	Plate1-A11	0	Virus	50	14395	6	0.00354265073631564
TACCTAAGCCTATTCGTACC	TACCTAAGCC	TATTCGTACC	Plate1	F11	Plate1-F11	1000	Virus	68916	3355	7	20.5354588796186
TACCTAAGCCTCGCGATCCT	TACCTAAGCC	TCGCGATCCT	Plate1	D11	Plate1-D11	100	Virus	29599	7194	9	4.1139680333565
TACCTAAGCCTTGATGCACA	TACCTAAGCC	TTGATGCACA	Plate1	H11	Plate1-H11	10000	Virus	49274	600	11	81.9883527454243
TTGGTTCGGTACAATACGTG	TTGGTTCGGT	ACAATACGTG	Plate1	E06	Plate1-E06	500	RNA	66760	4159	4	16.0483173076923
TTGGTTCGGTCAACTACTGA	TTGGTTCGGT	CAACTACTGA	Plate1	G06	Plate1-G06	5000	RNA	39824	671	61	59.2633928571429
TTGGTTCGGTCGTTATCTCA	TTGGTTCGGT	CGTTATCTCA	Plate1	C06	Plate1-C06	50	RNA	15354	6065	2	2.53132212331025
TTGGTTCGGTCTTCTAGCAT	TTGGTTCGGT	CTTCTAGCAT	Plate1	B06	Plate1-B06	10	RNA	3175	12376	10	0.256604993132423
TTGGTTCGGTGCACTCAATT	TTGGTTCGGT	GCACTCAATT	Plate1	A06	Plate1-A06	0	RNA	31	13941	2	0.00229522306699182
TTGGTTCGGTTATTCGTACC	TTGGTTCGGT	TATTCGTACC	Plate1	F06	Plate1-F06	1000	RNA	71621	2955	7	24.2293640054127
TTGGTTCGGTTCGCGATCCT	TTGGTTCGGT	TCGCGATCCT	Plate1	D06	Plate1-D06	100	RNA	23197	6915	0	3.35425101214575
TTGGTTCGGTTTGATGCACA	TTGGTTCGGT	TTGATGCACA	Plate1	H06	Plate1-H06	10000	RNA	67157	766	10	87.5593220338983
