# Supplementary material for: Evaluation of Swab-Seq as a scalable, sensitive assay for community surveillance of SARS-CoV-2 infection
Source: Sci Rep. 2022 Feb 23;12:3047. doi: 10.1038/s41598-022-06901-5 (PMC8866503; doi:10.1038/s41598-022-06901-5)
Supplement: Supplementary file 5 — Supplementary Table S4. [file 41598_2022_6901_MOESM5_ESM.txt]

Index	Index1	Index2	Plate_ID	Sample_Well	Sample_ID	Plate_config	Ct_N1	Ct_N2	Ct_RPP30	S2_Count	Spike_Count	RPP30_Count	S2_Spike_Ratio
AACGAAGCTCCGACCTCTGA	AACGAAGCTC	CGACCTCTGA	Plate2	G04	Plate2-G04	NEG18	Undetermined	Undetermined	Undetermined	103	21712	0	0.00478975728826049
AACGCTTCAAGGTCTCGTTA	AACGCTTCAA	GGTCTCGTTA	Plate3	A07	Plate3-A07	SYMPT20	Undetermined	Undetermined	32.77677	77	18909	592	0.00412480169222634
AACTCCGCACGTACAGACTT	AACTCCGCAC	GTACAGACTT	Plate1	D08	Plate1-D08	ASYMPT37	20.727621	19.564749	29.178091	23343	115	1218	201.241379310345
AACTCCGTTGATAGAGTGGC	AACTCCGTTG	ATAGAGTGGC	Plate1	E05	Plate1-E05	ASYMPT44	Undetermined	Undetermined	31.47699	25	9680	379	0.00268567296766863
AACTGTGTTCAGCTGTTCAA	AACTGTGTTC	AGCTGTTCAA	Plate2	D07	Plate2-D07	ASYMPT111	Undetermined	Undetermined	28.752514	80	14812	984	0.00546816985080672
AAGCAGACACATGAGCTCTA	AAGCAGACAC	ATGAGCTCTA	Plate2	H02	Plate2-H02	ASYMPT142	Undetermined	Undetermined	31.714973	49	14161	202	0.00353057477757379
AAGCCATGCGATGGCTTCAG	AAGCCATGCG	ATGGCTTCAG	Plate3	D11	Plate3-D11	NEG45	Undetermined	Undetermined	Undetermined	64	13893	0	0.00467827839355117
AAGCGAATCCCGGAGTAAGA	AAGCGAATCC	CGGAGTAAGA	Plate2	A06	Plate2-A06	ASYMPT83	38.107193	Undetermined	27.483551	442	17582	4814	0.0251947904225673
AAGCGTACGGACCAACGCAT	AAGCGTACGG	ACCAACGCAT	Plate1	C06	Plate1-C06	ASYMPT25	Undetermined	Undetermined	24.764982	39	15848	2053	0.00252381853744716
AAGCGTTAGCGCCTGTTATT	AAGCGTTAGC	GCCTGTTATT	Plate1	H05	Plate1-H05	ASYMPT75	Undetermined	Undetermined	30.592556	57	11295	655	0.00513456090651558
AAGCTATTGCGCAAGCGATG	AAGCTATTGC	GCAAGCGATG	Plate3	C06	Plate3-C06	NEG36	Undetermined	Undetermined	Undetermined	87	22984	0	0.0038285838590385
AAGCTGGCAAGGCATATAAG	AAGCTGGCAA	GGCATATAAG	Plate1	B09	Plate1-B09	ASYMPT17	23.325748	22.683968	29.81558	17752	206	1282	85.7632850241546
AAGGAGTAACAGTAACCGCT	AAGGAGTAAC	AGTAACCGCT	Plate2	D08	Plate2-D08	ASYMPT112	Undetermined	Undetermined	26.899996	28	11015	128	0.00263253449527959
AAGGTTCACATCCAGGAGTA	AAGGTTCACA	TCCAGGAGTA	Plate3	E12	Plate3-E12	NEG51	Undetermined	Undetermined	Undetermined	86	22419	25	0.00388046387154326
AAGTACACGAGTCGGACCTA	AAGTACACGA	GTCGGACCTA	Plate1	D07	Plate1-D07	ASYMPT36	Undetermined	Undetermined	28.252836	34	9588	1872	0.00365001564292418
AAGTGTCATCCCGTATAAGG	AAGTGTCATC	CCGTATAAGG	Plate1	E04	Plate1-E04	ASYMPT43	Undetermined	Undetermined	Undetermined	83	15083	26	0.00556881463802705
AATGGAACGGAGGCTTGGAG	AATGGAACGG	AGGCTTGGAG	Plate3	F02	Plate3-F02	SYMPT46	21.914219	23.515488	33.00276	27515	167	289	163.785714285714
AATGTCCAAGCCGCACAATA	AATGTCCAAG	CCGCACAATA	Plate4	A08	Plate4-A08	NEG73	Undetermined	Undetermined	Undetermined	60	13453	101	0.00453396759328081
AATGTGGAACGCGAACAATG	AATGTGGAAC	GCGAACAATG	Plate1	B06	Plate1-B06	ASYMPT14	Undetermined	Undetermined	27.667118	56	14356	1845	0.0039701887580971
AATTCCTTGCACGACGCCTA	AATTCCTTGC	ACGACGCCTA	Plate3	H11	Plate3-H11	NEG68	Undetermined	Undetermined	Undetermined	46	9967	3	0.00471508828250401
ACAACCTGTACGACAACGCT	ACAACCTGTA	CGACAACGCT	Plate1	G03	Plate1-G03	ASYMPT63	Undetermined	Undetermined	30.09727	66	16786	939	0.00399118365401799
ACAACTTAGCCGAACTTATC	ACAACTTAGC	CGAACTTATC	Plate4	A04	Plate4-A04	NEG71	Undetermined	Undetermined	Undetermined	87	18125	154	0.00485490455698996
ACAATCGTTGAAGCGCTAAT	ACAATCGTTG	AAGCGCTAAT	Plate1	A04	Plate1-A04	ASYMPT3	Undetermined	Undetermined	34.232094	43	14823	70	0.0029681597409606
ACACAAGTTCCTTATGCATC	ACACAAGTTC	CTTATGCATC	Plate1	F05	Plate1-F05	ASYMPT55	Undetermined	Undetermined	32.488342	34	11226	262	0.0031174846352543
ACACAGAACGAAGGTCACAC	ACACAGAACG	AAGGTCACAC	Plate4	D09	Plate4-D09	NEG92	Undetermined	Undetermined	Undetermined	25	8158	22	0.00318666503247947
ACACCGCTTGACGAGGAGTC	ACACCGCTTG	ACGAGGAGTC	Plate2	C09	Plate2-C09	ASYMPT104	Undetermined	Undetermined	30.144815	48	17609	513	0.00278250993753549
ACACCGGAAGATCGAGCCAC	ACACCGGAAG	ATCGAGCCAC	Plate2	H05	Plate2-H05	ASYMPT144	Undetermined	Undetermined	29.481941	64	18900	1060	0.00343897148299032
ACACCTCGAAATTCGCAACC	ACACCTCGAA	ATTCGCAACC	Plate3	D04	Plate3-D04	SYMPT36	23.321167	25.221888	32.797714	25679	399	467	64.2
ACACGTGATGAAGGTGTTCC	ACACGTGATG	AAGGTGTTCC	Plate1	A02	Plate1-A02	ASYMPT2	30.443266	29.956104	30.617245	9966	5805	689	1.71667240785394
ACACTCACAGATTAGCGGTT	ACACTCACAG	ATTAGCGGTT	Plate4	E03	Plate4-E03	SYMPT73	Undetermined	Undetermined	32.23613	51	13104	794	0.00396795116367799
ACACTTATCGCACGTTCAAC	ACACTTATCG	CACGTTCAAC	Plate4	A09	Plate4-A09	ASYMPT153	Undetermined	Undetermined	Undetermined	53	11318	1236	0.00477073946461702
ACCAGCTCAATGCTAAGCGG	ACCAGCTCAA	TGCTAAGCGG	Plate1	D02	Plate1-D02	SYMPT5	33.055275	34.462605	29.499548	3505	10089	1018	0.347472745292369
ACCAGGTACGAAGTACTCTC	ACCAGGTACG	AAGTACTCTC	Plate4	E04	Plate4-E04	NEG95	Undetermined	Undetermined	Undetermined	27	6897	12	0.00405914757900841
ACCATCTGATACTGCATGAG	ACCATCTGAT	ACTGCATGAG	Plate4	H07	Plate4-H07	NEG114	Undetermined	Undetermined	Undetermined	43	12815	48	0.00343320848938826
ACCGTAACCTAGATAACTCG	ACCGTAACCT	AGATAACTCG	Plate4	C11	Plate4-C11	ASYMPT169	Undetermined	Undetermined	Undetermined	12	5777	2224	0.00224991346486674
ACCTCTCACAGGTTCCTACG	ACCTCTCACA	GGTTCCTACG	Plate1	E10	Plate1-E10	ASYMPT49	Undetermined	Undetermined	29.46182	45	11094	1221	0.00414601171698963
ACGACGCGTAGCAAGCAAGC	ACGACGCGTA	GCAAGCAAGC	Plate2	B05	Plate2-B05	ASYMPT91	Undetermined	Undetermined	25.030296	36	12086	3045	0.00306114006784148
ACGCACACAAGAGCTCACAA	ACGCACACAA	GAGCTCACAA	Plate1	B11	Plate1-B11	ASYMPT19	Undetermined	Undetermined	31.122168	85	18681	1003	0.00460336152446205
ACGCATGGTGATCAGTGAAC	ACGCATGGTG	ATCAGTGAAC	Plate4	E09	Plate4-E09	ASYMPT171	Undetermined	Undetermined	33.450706	26	8045	261	0.00335570469798658
ACGGTGTAGCGATGTAGCTT	ACGGTGTAGC	GATGTAGCTT	Plate4	E05	Plate4-E05	SYMPT74	Undetermined	Undetermined	31.980621	47	11439	827	0.0041958041958042
ACGTTCCTAATTAAGGTCGG	ACGTTCCTAA	TTAAGGTCGG	Plate4	H12	Plate4-H12	NEG117	Undetermined	Undetermined	Undetermined	64	11875	17	0.00547322330751095
ACTAATGACCGAATATTGCC	ACTAATGACC	GAATATTGCC	Plate1	D11	Plate1-D11	ASYMPT40	Undetermined	Undetermined	32.783875	81	20306	107	0.00403801644753041
ACTAGGCCGAAGGTAATCAC	ACTAGGCCGA	AGGTAATCAC	Plate1	H07	Plate1-H07	ASYMPT77	Undetermined	Undetermined	28.956434	52	13491	1557	0.00392825378001779
ACTATGGCGGAATTCGGAGC	ACTATGGCGG	AATTCGGAGC	Plate2	D01	Plate2-D01	NEG11	35.323624	Undetermined	Undetermined	2969	11758	31	0.252572497661366
ACTCACAGCAGGCTCATAGC	ACTCACAGCA	GGCTCATAGC	Plate2	B04	Plate2-B04	ASYMPT90	Undetermined	Undetermined	30.205328	58	15561	1934	0.00379128646703509
ACTCACGGATAACGCGTATC	ACTCACGGAT	AACGCGTATC	Plate1	C11	Plate1-C11	ASYMPT30	Undetermined	Undetermined	31.177391	46	15285	178	0.00307470888394609
ACTCAGACAGACAGACTCAC	ACTCAGACAG	ACAGACTCAC	Plate2	G02	Plate2-G02	NEG17	Undetermined	Undetermined	Undetermined	106	26871	8	0.00398183983328372
ACTCGAGTCAGTCGAAGACC	ACTCGAGTCA	GTCGAAGACC	Plate4	C10	Plate4-C10	NEG86	Undetermined	Undetermined	Undetermined	23	8526	72	0.00281458895273836
ACTCGTGAGAGGACACACAA	ACTCGTGAGA	GGACACACAA	Plate1	C02	Plate1-C02	SYMPT4	33.110905	33.65762	29.059116	5328	11352	2111	0.469391350303884
ACTCTGCTTCCGGCATGATC	ACTCTGCTTC	CGGCATGATC	Plate4	G07	Plate4-G07	ASYMPT163	Undetermined	Undetermined	Undetermined	40	8680	51	0.00472295818454095
ACTGCCAACTAGCCAGAATC	ACTGCCAACT	AGCCAGAATC	Plate1	D01	Plate1-D01	ASYMPT31	Undetermined	Undetermined	32.54654	51	16328	298	0.00318451834160083
ACTGGAATAGCGTGGACGTA	ACTGGAATAG	CGTGGACGTA	Plate1	F11	Plate1-F11	ASYMPT61	Undetermined	Undetermined	33.73456	30	16345	212	0.00189648843753824
ACTGGCTATCGAGTGGAACG	ACTGGCTATC	GAGTGGAACG	Plate3	A02	Plate3-A02	NEG22	Undetermined	Undetermined	Undetermined	115	26260	12	0.00441719660332813
ACTGTAGTACATCCGTTGTC	ACTGTAGTAC	ATCCGTTGTC	Plate2	H11	Plate2-H11	ASYMPT150	Undetermined	Undetermined	34.516937	415	19666	110	0.0211521838612905
ACTTGTTAGCACCGCATCCT	ACTTGTTAGC	ACCGCATCCT	Plate2	F02	Plate2-F02	SYMPT15	15.761529	15.082603	27.125715	29455	311	4307	94.4102564102564
ACTTGTTCCAGCCTTGTTAA	ACTTGTTCCA	GCCTTGTTAA	Plate1	H06	Plate1-H06	ASYMPT76	Undetermined	Undetermined	29.375904	63	14946	1224	0.00428179567806249
AGAACCGACGATTCCTTGGT	AGAACCGACG	ATTCCTTGGT	Plate1	G05	Plate1-G05	ASYMPT65	Undetermined	Undetermined	31.987803	71	15383	477	0.0046801872074883
AGAATGGTCGCCGCTGGAAT	AGAATGGTCG	CCGCTGGAAT	Plate3	D06	Plate3-D06	SYMPT37	30.318214	32.26138	31.79589	4792	9009	51	0.53196448390677
AGACAGGCAATGGCAACAAC	AGACAGGCAA	TGGCAACAAC	Plate4	B09	Plate4-B09	NEG80	Undetermined	Undetermined	Undetermined	25	8462	49	0.00307219662058372
AGACGAAGAATATAGGCGAA	AGACGAAGAA	TATAGGCGAA	Plate3	D09	Plate3-D09	NEG44	Undetermined	Undetermined	Undetermined	75	22214	2	0.00342111186135494
AGAGCCTGTCAGGCAACACA	AGAGCCTGTC	AGGCAACACA	Plate2	D02	Plate2-D02	SYMPT13	17.939985	17.879095	28.18637	25445	268	2777	94.5947955390335
AGAGCCTTGGACGTCGTCCT	AGAGCCTTGG	ACGTCGTCCT	Plate2	H06	Plate2-H06	ASYMPT145	Undetermined	Undetermined	31.649889	60	16148	256	0.00377732367329246
AGCACTTACAGACGACAATC	AGCACTTACA	GACGACAATC	Plate2	G07	Plate2-G07	ASYMPT137	Undetermined	Undetermined	28.189314	97	23222	693	0.00421995435559575
AGCCGTTCAGCGCTGATGAC	AGCCGTTCAG	CGCTGATGAC	Plate2	E07	Plate2-E07	ASYMPT120	Undetermined	Undetermined	32.06496	62	16737	6	0.00376389054845262
AGCGACGTTGAAGTACCTAG	AGCGACGTTG	AAGTACCTAG	Plate4	C07	Plate4-C07	ASYMPT156	Undetermined	Undetermined	32.548107	1	369	59	0.00540540540540541
AGCTCAAGCTAGCTTCCTCC	AGCTCAAGCT	AGCTTCCTCC	Plate4	G12	Plate4-G12	NPOS4	30.323715	30.88338	Undetermined	41	10475	10	0.00400916380297824
AGCTGGAACAAGGTACCATC	AGCTGGAACA	AGGTACCATC	Plate2	E01	Plate2-E01	SYMPT14	Undetermined	Undetermined	24.288225	64	21243	4844	0.00305968744115986
AGGAGCAAGCCAAGCGCGAT	AGGAGCAAGC	CAAGCGCGAT	Plate1	B10	Plate1-B10	ASYMPT18	Undetermined	Undetermined	28.854204	56	14442	560	0.00394654850100395
AGGAGGCTAAGCTTGTACTA	AGGAGGCTAA	GCTTGTACTA	Plate2	G08	Plate2-G08	ASYMPT138	Undetermined	40.924732	29.964987	59	14004	673	0.00428418421992146
AGGAGTGTAGCGTCGAGAGT	AGGAGTGTAG	CGTCGAGAGT	Plate4	D01	Plate4-D01	NEG88	Undetermined	Undetermined	Undetermined	9	5942	4	0.0016826518593303
AGGCACCTAACGATAGATAG	AGGCACCTAA	CGATAGATAG	Plate1	A03	Plate1-A03	SYMPT1	37.838917	37.601803	30.152111	415	7680	713	0.0541596146335113
AGGCTACGAATGGCGACACT	AGGCTACGAA	TGGCGACACT	Plate3	F08	Plate3-F08	SYMPT49	Undetermined	40.344418	33.110424	38	10799	293	0.00361111111111111
AGGTCCACCAGCGGACGATA	AGGTCCACCA	GCGGACGATA	Plate1	D06	Plate1-D06	ASYMPT35	Undetermined	Undetermined	30.4558	37	11890	44	0.00319569422252123
AGTCCTTCACACCTTCTCCG	AGTCCTTCAC	ACCTTCTCCG	Plate4	B05	Plate4-B05	NEG78	Undetermined	Undetermined	Undetermined	64	13654	0	0.00476016111314537
AGTCTCGTAATCGAATAGGA	AGTCTCGTAA	TCGAATAGGA	Plate3	B05	Plate3-B05	NEG30	Undetermined	Undetermined	Undetermined	85	19013	48	0.00452298306510992
AGTGAGGATACTACTGAGAG	AGTGAGGATA	CTACTGAGAG	Plate1	A07	Plate1-A07	ASYMPT5	Undetermined	Undetermined	28.705097	55	14851	1313	0.00377053595475357
AGTGTGCTTAGGCTAGCTTA	AGTGTGCTTA	GGCTAGCTTA	Plate3	B09	Plate3-B09	NEG32	Undetermined	Undetermined	Undetermined	87	22763	0	0.00386575294324372
AGTGTTCGAATCTTCGGAGG	AGTGTTCGAA	TCTTCGGAGG	Plate4	E01	Plate4-E01	SYMPT72	Undetermined	Undetermined	33.636745	52	10555	23	0.00502084122773778
ATACCGATCGAGTCTACGGC	ATACCGATCG	AGTCTACGGC	Plate4	D08	Plate4-D08	ASYMPT159	Undetermined	Undetermined	33.97047	21	7409	38	0.00296896086369771
ATACCGTGTCACCGGTTCAT	ATACCGTGTC	ACCGGTTCAT	Plate2	A02	Plate2-A02	NEG6	Undetermined	Undetermined	Undetermined	77	23538	38	0.00331364968775224
ATAGGCCTTACTTAAGAGCG	ATAGGCCTTA	CTTAAGAGCG	Plate2	C01	Plate2-C01	SYMPT12	17.98748	18.70402	25.625778	33289	237	2524	139.873949579832
ATAGGCGGATACACACGTGG	ATAGGCGGAT	ACACACGTGG	Plate2	C06	Plate2-C06	ASYMPT101	Undetermined	Undetermined	33.064938	71	20400	16	0.00352923876280574
ATCATCGACAGTACGTCCAT	ATCATCGACA	GTACGTCCAT	Plate2	C05	Plate2-C05	ASYMPT100	Undetermined	Undetermined	25.58312	91	26852	5171	0.0034260604029345
ATCGCTCAGAGCCTTGGAAT	ATCGCTCAGA	GCCTTGGAAT	Plate1	H11	Plate1-H11	ASYMPT80	Undetermined	41.98288	31.859512	74	21430	688	0.00349960337828379
ATCGTATGGAGCTGGACACT	ATCGTATGGA	GCTGGACACT	Plate1	C01	Plate1-C01	ASYMPT21	Undetermined	Undetermined	28.577353	320	14135	2492	0.0227079796264856
ATCTACATGCGATTCGCAAG	ATCTACATGC	GATTCGCAAG	Plate4	B10	Plate4-B10	ASYMPT167	Undetermined	Undetermined	30.982634	33	7262	480	0.0046812611868374
ATCTCGGAGGATGCGGAACA	ATCTCGGAGG	ATGCGGAACA	Plate1	E06	Plate1-E06	ASYMPT45	Undetermined	Undetermined	29.996769	53	15020	263	0.00359496704613541
ATGATGCGACAACACTCGAT	ATGATGCGAC	AACACTCGAT	Plate3	B08	Plate3-B08	SYMPT26	16.609095	17.62245	32.452343	36396	149	646	242.646666666667
ATGCCTCATATACGCTGCCT	ATGCCTCATA	TACGCTGCCT	Plate1	A11	Plate1-A11	ASYMPT9	Undetermined	Undetermined	29.987585	69	12832	867	0.00545468713473077
ATGCTACTGGAGCTATCGTC	ATGCTACTGG	AGCTATCGTC	Plate1	D12	Plate1-D12	ASYMPT41	Undetermined	Undetermined	31.03815	63	14465	348	0.00442416701230471
ATGCTCCGGAGTCGATTAGA	ATGCTCCGGA	GTCGATTAGA	Plate2	H12	Plate2-H12	NEG21	Undetermined	Undetermined	Undetermined	58	17086	50	0.00345291742260198
ATGGCCTACCGGCTTGATCC	ATGGCCTACC	GGCTTGATCC	Plate2	C07	Plate2-C07	ASYMPT102	Undetermined	Undetermined	32.315105	61	15434	383	0.00401684483317136
ATGTGGAAGAGTGGAGCTAA	ATGTGGAAGA	GTGGAGCTAA	Plate1	G09	Plate1-G09	ASYMPT69	Undetermined	Undetermined	27.355597	69	18655	1294	0.00375214408233276
ATGTTCCTCCGAAGACGTCT	ATGTTCCTCC	GAAGACGTCT	Plate1	G06	Plate1-G06	ASYMPT66	Undetermined	Undetermined	29.814161	60	16480	678	0.00370123172137613
ATTACCGACCCGTACTCGAC	ATTACCGACC	CGTACTCGAC	Plate2	E09	Plate2-E09	ASYMPT122	Undetermined	Undetermined	30.768614	28	5775	439	0.0050207756232687
ATTAGCTGACACCAGATGTC	ATTAGCTGAC	ACCAGATGTC	Plate4	B06	Plate4-B06	ASYMPT154	Undetermined	Undetermined	32.908943	35	11862	404	0.00303464553654219
ATTCGCAACAGCCATACCTG	ATTCGCAACA	GCCATACCTG	Plate4	F11	Plate4-F11	NEG105	Undetermined	Undetermined	Undetermined	18	7754	44	0.00245003223726628
ATTGAGCTAGCGTTATCCGG	ATTGAGCTAG	CGTTATCCGG	Plate1	A09	Plate1-A09	ASYMPT7	Undetermined	Undetermined	32.96394	57	13593	296	0.00426658820067677
ATTGCAGATCGACGAGTTCT	ATTGCAGATC	GACGAGTTCT	Plate1	F01	Plate1-F01	ASYMPT52	Undetermined	Undetermined	29.275164	51	16434	1628	0.00316397931244296
CAACCGTCAATGCGTACGTG	CAACCGTCAA	TGCGTACGTG	Plate4	E07	Plate4-E07	ASYMPT160	Undetermined	Undetermined	35.897022	26	6006	10	0.00449475611786249
CAACTACGTGAACACGCTGA	CAACTACGTG	AACACGCTGA	Plate3	H04	Plate3-H04	SYMPT58	Undetermined	Undetermined	32.45578	83	20297	136	0.00413833875258646
CACGGTTGAAGAGGTAACGG	CACGGTTGAA	GAGGTAACGG	Plate2	A08	Plate2-A08	ASYMPT85	Undetermined	Undetermined	Undetermined	61	16992	220	0.0036485611722474
CACGTAGTAAGCTGTTGTTA	CACGTAGTAA	GCTGTTGTTA	Plate3	D02	Plate3-D02	SYMPT35	Undetermined	Undetermined	32.773903	55	17239	77	0.00324825986078886
CACTCCACGATAGGAAGGCG	CACTCCACGA	TAGGAAGGCG	Plate1	C07	Plate1-C07	ASYMPT26	Undetermined	Undetermined	32.8349	37	14213	158	0.00267342057126776
CAGAACCACATACCGTAGGA	CAGAACCACA	TACCGTAGGA	Plate2	A05	Plate2-A05	ASYMPT82	Undetermined	Undetermined	29.674694	82	21336	3941	0.00388995641374139
CAGCCAGGAACTAGCCAACA	CAGCCAGGAA	CTAGCCAACA	Plate4	B08	Plate4-B08	ASYMPT155	Undetermined	Undetermined	33.2401	56	12561	254	0.00453749402961312
CAGCTCGTTCATCCAGCTAA	CAGCTCGTTC	ATCCAGCTAA	Plate4	A01	Plate4-A01	SYMPT62	37.042255	41.988914	32.85612	230	12439	1628	0.0185691318327974
CAGCTTGAAGAGCCACACGA	CAGCTTGAAG	AGCCACACGA	Plate3	C07	Plate3-C07	SYMPT32	19.770132	20.28342	30.71725	15103	113	300	132.491228070175
CAGTAGTTACCATGAGACGA	CAGTAGTTAC	CATGAGACGA	Plate4	G05	Plate4-G05	SYMPT79	Undetermined	Undetermined	33.601505	51	11823	590	0.0043978349120433
CAGTGATGTCCATGGCATTA	CAGTGATGTC	CATGGCATTA	Plate2	H03	Plate2-H03	NEG20	Undetermined	Undetermined	Undetermined	92	24888	16	0.00373659046164972
CAGTGCAACCGCCTCTACTT	CAGTGCAACC	GCCTCTACTT	Plate1	H12	Plate1-H12	NEG5	Undetermined	Undetermined	Undetermined	58	11974	10	0.00492693110647182
CAGTGGCTTCAGCTATATCC	CAGTGGCTTC	AGCTATATCC	Plate4	D05	Plate4-D05	NEG90	Undetermined	Undetermined	Undetermined	32	8202	5	0.00402291844447153
CAGTGTTAGATAATACCGGA	CAGTGTTAGA	TAATACCGGA	Plate3	E05	Plate3-E05	SYMPT42	35.027596	37.13468	34.578957	409	13211	353	0.0310323947926128
CATCACGTAAGACGAGCAGT	CATCACGTAA	GACGAGCAGT	Plate1	F04	Plate1-F04	ASYMPT54	38.052933	Undetermined	30.94898	1446	11516	1041	0.125640357732048
CATCGTAACACAATATCGAC	CATCGTAACA	CAATATCGAC	Plate4	A05	Plate4-A05	SYMPT64	25.941439	25.355907	32.22668	43803	1341	2419	32.6408345752608
CATGCACTTAAAGAGCTATC	CATGCACTTA	AAGAGCTATC	Plate4	E10	Plate4-E10	NEG98	Undetermined	Undetermined	Undetermined	40	8253	119	0.00496728858735159
CATGCCTTGGATGAGGCGAG	CATGCCTTGG	ATGAGGCGAG	Plate3	D03	Plate3-D03	NEG41	Undetermined	Undetermined	Undetermined	32	12131	66	0.00272007912957468
CATTAGGCGACGGAGGAGTA	CATTAGGCGA	CGGAGGAGTA	Plate1	D10	Plate1-D10	ASYMPT39	28.857162	29.208172	29.88208	12662	2083	574	6.07629558541267
CATTCAGCCTAACCTGCTCA	CATTCAGCCT	AACCTGCTCA	Plate1	D03	Plate1-D03	ASYMPT32	Undetermined	Undetermined	31.688663	45	7257	535	0.00633783411408101
CATTGTGGTGAACTGCCAAG	CATTGTGGTG	AACTGCCAAG	Plate4	H09	Plate4-H09	NEG115	Undetermined	Undetermined	Undetermined	29	8268	30	0.00362800822348531
CCAATGTGTCAGGTGTCACC	CCAATGTGTC	AGGTGTCACC	Plate3	A01	Plate3-A01	SYMPT17	Undetermined	Undetermined	30.985374	84	16576	852	0.00512758641491223
CCACAAGAATAAGTAGATGC	CCACAAGAAT	AAGTAGATGC	Plate3	H05	Plate3-H05	NEG65	Undetermined	Undetermined	Undetermined	63	20077	1	0.00318756848291663
CCACCTAGTGAGTCGGACAC	CCACCTAGTG	AGTCGGACAC	Plate3	G05	Plate3-G05	SYMPT53	38.546318	40.983784	33.42825	335	20321	237	0.0165338057277827
CCACTGAAGGAGTGGATTGG	CCACTGAAGG	AGTGGATTGG	Plate1	G10	Plate1-G10	ASYMPT70	Undetermined	Undetermined	29.73255	34	12467	1866	0.00280718639717677
CCAGCTATGCAACCTCGGAA	CCAGCTATGC	AACCTCGGAA	Plate4	D07	Plate4-D07	NEG91	Undetermined	Undetermined	Undetermined	73	17011	18	0.00434987067952034
CCAGGAACAGAGATTGTGGC	CCAGGAACAG	AGATTGTGGC	Plate1	D09	Plate1-D09	ASYMPT38	Undetermined	Undetermined	33.216297	30	8736	279	0.00354812864827744
CCAGTAACCAAGAACGCACA	CCAGTAACCA	AGAACGCACA	Plate2	G01	Plate2-G01	SYMPT16	34.169464	Undetermined	26.007849	4372	23026	5644	0.189907499891432
CCATGAGTGCGAGCTTAACA	CCATGAGTGC	GAGCTTAACA	Plate3	C10	Plate3-C10	NEG38	Undetermined	Undetermined	Undetermined	114	18445	26	0.00623441396508728
CCGACTTACCAACCGTCAGC	CCGACTTACC	AACCGTCAGC	Plate4	H01	Plate4-H01	NEG111	Undetermined	Undetermined	Undetermined	34	4992	52	0.00700981373923493
CCTCCATCTGAAGGACCGTC	CCTCCATCTG	AAGGACCGTC	Plate2	D12	Plate2-D12	ASYMPT116	Undetermined	Undetermined	26.959902	50	12725	1825	0.00400754361150401
CCTCCATTAAGCGTCCATTG	CCTCCATTAA	GCGTCCATTG	Plate1	F12	Plate1-F12	EXT1	Undetermined	Undetermined	29.031954	68	16659	1420	0.00414165666266507
CCTCGCAGTAGAAGGACTCG	CCTCGCAGTA	GAAGGACTCG	Plate2	F01	Plate2-F01	NEG15	Undetermined	Undetermined	Undetermined	76	22485	0	0.00342435293071244
CCTGGAATCATCCGCAACCA	CCTGGAATCA	TCCGCAACCA	Plate1	C08	Plate1-C08	ASYMPT27	Undetermined	Undetermined	36.25289	77	15643	99	0.00498593710048581
CCTGTCATTAGCCATAGAGG	CCTGTCATTA	GCCATAGAGG	Plate4	F06	Plate4-F06	ASYMPT161	Undetermined	Undetermined	36.27879	43	11625	269	0.00378462067779116
CCTTCCTAACGCCTACAGGA	CCTTCCTAAC	GCCTACAGGA	Plate4	G08	Plate4-G08	NEG109	Undetermined	Undetermined	Undetermined	23	8047	21	0.00298210735586481
CCTTCGACTACGTCACTAGG	CCTTCGACTA	CGTCACTAGG	Plate3	B01	Plate3-B01	NEG28	Undetermined	Undetermined	Undetermined	20	5056	1	0.00415265967965197
CGACGTTCACGAACCACGCT	CGACGTTCAC	GAACCACGCT	Plate1	H08	Plate1-H08	NEG4	Undetermined	Undetermined	Undetermined	59	16011	11	0.00374718960779415
CGACTACTCCGCGACCAGTT	CGACTACTCC	GCGACCAGTT	Plate2	H07	Plate2-H07	ASYMPT146	Undetermined	Undetermined	29.978956	69	20433	946	0.0034256631105021
CGAGCACAATATGGCCTTGA	CGAGCACAAT	ATGGCCTTGA	Plate3	C09	Plate3-C09	SYMPT33	Undetermined	Undetermined	Undetermined	39	14168	0	0.00282306443644576
CGATCTGGAACATGGAAGGA	CGATCTGGAA	CATGGAAGGA	Plate2	B11	Plate2-B11	ASYMPT97	Undetermined	Undetermined	30.929136	35	12915	2548	0.00278724063177454
CGATGGCGATACGTGAATGT	CGATGGCGAT	ACGTGAATGT	Plate1	F02	Plate1-F02	SYMPT7	31.17873	32.690376	29.272417	15825	5561	1726	2.84537935994247
CGCTGTTGGACGGTATGGAG	CGCTGTTGGA	CGGTATGGAG	Plate2	A03	Plate2-A03	ASYMPT81	34.291893	35.656414	29.092642	474	13657	2144	0.0347781519988285
CGCTTCTACAGCCTACCACT	CGCTTCTACA	GCCTACCACT	Plate1	H03	Plate1-H03	ASYMPT73	Undetermined	Undetermined	31.733915	60	14590	385	0.00418065931053389
CGTCCAATCCACTCGTATCG	CGTCCAATCC	ACTCGTATCG	Plate2	B07	Plate2-B07	ASYMPT93	Undetermined	Undetermined	28.023766	66	12553	3809	0.00533694440019117
CGTCGAACAATAGTAAGCCA	CGTCGAACAA	TAGTAAGCCA	Plate2	B03	Plate2-B03	NEG8	Undetermined	Undetermined	Undetermined	18	5063	58	0.0037519747235387
CGTCTATCACGTCCTTAGCG	CGTCTATCAC	GTCCTTAGCG	Plate2	B08	Plate2-B08	ASYMPT94	Undetermined	Undetermined	30.766666	41	8848	234	0.00474629901683806
CGTCTTGATAGGCATGATTA	CGTCTTGATA	GGCATGATTA	Plate2	D04	Plate2-D04	ASYMPT108	Undetermined	Undetermined	36.544167	97	23221	92	0.0042201360778572
CGTTGGTGAAGCAGAGTGGT	CGTTGGTGAA	GCAGAGTGGT	Plate2	B02	Plate2-B02	SYMPT11	18.794348	18.22383	27.138744	33800	182	4146	184.704918032787
CGTTGTCCAATGAACGTTGG	CGTTGTCCAA	TGAACGTTGG	Plate2	B09	Plate2-B09	ASYMPT95	Undetermined	Undetermined	31.985128	74	21284	1478	0.00352360817477097
CTATGGTGGAGCTTGCAATC	CTATGGTGGA	GCTTGCAATC	Plate3	E07	Plate3-E07	SYMPT43	Undetermined	39.43343	32.820084	63	13398	118	0.00477647585640719
CTCATGCCTAAATCACGCCT	CTCATGCCTA	AATCACGCCT	Plate1	G02	Plate1-G02	SYMPT8	36.073093	38.529682	33.07747	2103	14265	54	0.147483527267629
CTCCGCATTCCCAGCTGTAT	CTCCGCATTC	CCAGCTGTAT	Plate2	C12	Plate2-C12	ASYMPT107	Undetermined	Undetermined	26.022133	79	21736	4191	0.00368036067534618
CTCCGTTCCAGTTAGAGGTA	CTCCGTTCCA	GTTAGAGGTA	Plate1	F08	Plate1-F08	ASYMPT58	Undetermined	Undetermined	32.111572	44	14823	810	0.00303561791689153
CTCGAACGGTAACCGCACAG	CTCGAACGGT	AACCGCACAG	Plate3	G06	Plate3-G06	NEG60	Undetermined	Undetermined	Undetermined	68	18151	0	0.00380123402379903
CTCGATCGACGGTATACCTA	CTCGATCGAC	GGTATACCTA	Plate4	D02	Plate4-D02	SYMPT70	Undetermined	Undetermined	33.90445	16	3914	276	0.00434227330779055
CTCTCACCGTACATCGATGC	CTCTCACCGT	ACATCGATGC	Plate1	D05	Plate1-D05	ASYMPT34	Undetermined	Undetermined	34.510273	51	18604	26	0.0027949475947326
CTCTCCGCTAGGTATGGCTG	CTCTCCGCTA	GGTATGGCTG	Plate2	G06	Plate2-G06	ASYMPT136	Undetermined	Undetermined	31.315968	82	14496	305	0.00572532248051321
CTGACGTATGAAGGCGTGAT	CTGACGTATG	AAGGCGTGAT	Plate3	C08	Plate3-C08	NEG37	Undetermined	Undetermined	Undetermined	75	18986	0	0.00400273871596355
CTGACTCGAATCACTCCGTC	CTGACTCGAA	TCACTCCGTC	Plate3	D07	Plate3-D07	NEG43	Undetermined	Undetermined	Undetermined	72	17063	3	0.00427801218940459
CTGAGCTGATACCGCGAAGT	CTGAGCTGAT	ACCGCGAAGT	Plate1	A08	Plate1-A08	ASYMPT6	Undetermined	Undetermined	31.690361	32	12219	311	0.00270049099836334
CTGCATGTCAATCGCATTAG	CTGCATGTCA	ATCGCATTAG	Plate3	H09	Plate3-H09	NEG67	Undetermined	Undetermined	Undetermined	14	5214	2	0.00287631831255992
CTGGCATGGAGGAGCTATTA	CTGGCATGGA	GGAGCTATTA	Plate3	E08	Plate3-E08	NEG49	Undetermined	Undetermined	Undetermined	81	16230	0	0.00505206087117245
CTGTAGGTGGCAATGGCGAG	CTGTAGGTGG	CAATGGCGAG	Plate2	G12	Plate2-G12	NPOS2	32.416115	35.591976	Undetermined	48	12104	1	0.00404791408508881
CTGTCGCTTACCGCCTAAGA	CTGTCGCTTA	CCGCCTAAGA	Plate1	H01	Plate1-H01	ASYMPT72	Undetermined	Undetermined	23.560432	41	7458	1868	0.00563078160611342
CTGTGATTCAGACAGCGTTA	CTGTGATTCA	GACAGCGTTA	Plate3	F11	Plate3-F11	NEG57	Undetermined	Undetermined	Undetermined	80	21677	22	0.00373650705784666
CTGTTCGACATGGCCTGTTG	CTGTTCGACA	TGGCCTGTTG	Plate2	C04	Plate2-C04	NEG10	Undetermined	Undetermined	Undetermined	111	21174	0	0.00528925619834711
CTTCAGCGTATAACTAGCGG	CTTCAGCGTA	TAACTAGCGG	Plate1	A12	Plate1-A12	ASYMPT10	Undetermined	Undetermined	31.30828	25	6148	331	0.00422832980972516
GAACGCGATGAATTGCGGAT	GAACGCGATG	AATTGCGGAT	Plate2	C11	Plate2-C11	ASYMPT106	33.225742	40.977364	29.968071	6463	12013	1738	0.538038954553021
GAACTTAGCAAACTGGCGTA	GAACTTAGCA	AACTGGCGTA	Plate3	H08	Plate3-H08	SYMPT60	Undetermined	Undetermined	33.427418	95	24322	61	0.00394688155244008
GAAGATGACCGGCAATAACT	GAAGATGACC	GGCAATAACT	Plate2	D05	Plate2-D05	ASYMPT109	Undetermined	Undetermined	31.72352	85	22555	3605	0.0038127327540344
GAAGGTGGTAAAGGTTCGCT	GAAGGTGGTA	AAGGTTCGCT	Plate2	H08	Plate2-H08	ASYMPT147	Undetermined	Undetermined	30.235485	66	13262	161	0.0050516474402473
GAAGTCCGTGAACTCACGGC	GAAGTCCGTG	AACTCACGGC	Plate4	C06	Plate4-C06	NEG84	Undetermined	Undetermined	Undetermined	30	11586	36	0.00267541209976698
GAATCTGGACGCTGAAGATG	GAATCTGGAC	GCTGAAGATG	Plate2	G05	Plate2-G05	ASYMPT135	17.102896	15.94451	29.509626	31986	237	1058	134.399159663866
GAATGTTCACGCCAAGTAAT	GAATGTTCAC	GCCAAGTAAT	Plate4	F01	Plate4-F01	NEG100	Undetermined	Undetermined	Undetermined	33	11572	90	0.00293787263458049
GAATTGCGGACATTCCATGG	GAATTGCGGA	CATTCCATGG	Plate4	A03	Plate4-A03	SYMPT63	19.961922	19.201206	31.558947	37247	254	2163	146.070588235294
GACACCAATACCGGTGTGAT	GACACCAATA	CCGGTGTGAT	Plate2	C03	Plate2-C03	ASYMPT99	Undetermined	Undetermined	32.20507	71	22708	1041	0.00317054912149368
GACACGTTAATGGCCATATA	GACACGTTAA	TGGCCATATA	Plate4	E08	Plate4-E08	NEG97	Undetermined	Undetermined	Undetermined	45	16962	104	0.00271178447208631
GACAGATCAATTCGATGACG	GACAGATCAA	TTCGATGACG	Plate3	A09	Plate3-A09	SYMPT21	22.646933	23.737635	34.99047	37034	299	500	123.45
GACAGTTCGCGCCAGTAGGT	GACAGTTCGC	GCCAGTAGGT	Plate4	F10	Plate4-F10	ASYMPT173	Undetermined	Undetermined	Undetermined	16	5820	222	0.00292046040199278
GACATGCATAGCAACCTGAG	GACATGCATA	GCAACCTGAG	Plate4	E12	Plate4-E12	NEG99	Undetermined	Undetermined	Undetermined	29	6954	64	0.00431344356578001
GACCGTGTTGAGAGACTGTA	GACCGTGTTG	AGAGACTGTA	Plate1	F03	Plate1-F03	ASYMPT53	Undetermined	Undetermined	31.083025	7	2382	1373	0.00335711288292069
GACCTTAGACGCCAGTGAAG	GACCTTAGAC	GCCAGTGAAG	Plate4	F05	Plate4-F05	NEG102	Undetermined	Undetermined	Undetermined	113	4165	102	0.0273643783005281
GACCTTCTCATCTCAGCGTG	GACCTTCTCA	TCTCAGCGTG	Plate1	C12	Plate1-C12	NEG2	Undetermined	Undetermined	Undetermined	60	13695	2	0.00445385514018692
GACGTTGCTAGGAGAAGTAA	GACGTTGCTA	GGAGAAGTAA	Plate3	E02	Plate3-E02	NEG46	Undetermined	Undetermined	Undetermined	72	23423	0	0.00311646174863388
GAGAATCGGAGGACACCATT	GAGAATCGGA	GGACACCATT	Plate1	B05	Plate1-B05	ASYMPT13	36.982586	38.28196	29.602694	47	16391	1616	0.00292825768667643
GAGAGACGCAGACGAACGTT	GAGAGACGCA	GACGAACGTT	Plate2	E11	Plate2-E11	ASYMPT124	Undetermined	Undetermined	31.882553	68	20317	195	0.00339600354365587
GAGAGATACGCGCCAACTAA	GAGAGATACG	CGCCAACTAA	Plate3	B06	Plate3-B06	SYMPT25	29.841492	31.25658	33.17556	13829	5437	101	2.5432144170651
GAGAGTATCCCCGTATCTAA	GAGAGTATCC	CCGTATCTAA	Plate4	C02	Plate4-C02	NEG82	Undetermined	Undetermined	Undetermined	55	10869	199	0.00515179392824287
GAGATGCGAAGTATCACTGC	GAGATGCGAA	GTATCACTGC	Plate3	A04	Plate3-A04	NEG23	Undetermined	Undetermined	Undetermined	58	16507	0	0.00357402471528956
GAGCCATCACAGCCTCCTAA	GAGCCATCAC	AGCCTCCTAA	Plate1	E01	Plate1-E01	NEG3	Undetermined	Undetermined	Undetermined	58	8957	0	0.00658629158294262
GAGCCGATAATCTACGACGA	GAGCCGATAA	TCTACGACGA	Plate4	E11	Plate4-E11	ASYMPT172	Undetermined	Undetermined	38.203835	39	9210	196	0.00434263380740419
GAGGATGGCATCCGGTCCTT	GAGGATGGCA	TCCGGTCCTT	Plate2	E02	Plate2-E02	NEG13	Undetermined	Undetermined	Undetermined	72	21910	0	0.00333165989685546
GAGGTTGGTCAATCTGCATG	GAGGTTGGTC	AATCTGCATG	Plate3	H12	Plate3-H12	NEG69	Undetermined	Undetermined	Undetermined	80	19266	0	0.00420407951419526
GAGTAGTCTCACATCGCACT	GAGTAGTCTC	ACATCGCACT	Plate2	H04	Plate2-H04	ASYMPT143	Undetermined	Undetermined	30.511387	32	11386	165	0.00289804162641609
GAGTCGCATAGCCAATCCTT	GAGTCGCATA	GCCAATCCTT	Plate4	F07	Plate4-F07	NEG103	Undetermined	Undetermined	Undetermined	51	14432	103	0.00360285456938959
GAGTGTCTAATCGCGTAGGT	GAGTGTCTAA	TCGCGTAGGT	Plate1	B08	Plate1-B08	ASYMPT16	Undetermined	Undetermined	29.805471	50	13667	1525	0.00373134328358209
GATCATTGGAGTTAAGACGT	GATCATTGGA	GTTAAGACGT	Plate3	C04	Plate3-C04	NEG35	Undetermined	Undetermined	Undetermined	30	12916	33	0.00239993806611442
GATCGATGAACCAGCCAGTT	GATCGATGAA	CCAGCCAGTT	Plate4	C12	Plate4-C12	NEG87	Undetermined	Undetermined	Undetermined	14	4462	64	0.00336096795877213
GATCGTGTGAGACGAGCCAA	GATCGTGTGA	GACGAGCCAA	Plate2	E12	Plate2-E12	ASYMPT125	Undetermined	Undetermined	29.358976	87	20949	2667	0.00420047732696897
GATGACGATAGGACTTAACG	GATGACGATA	GGACTTAACG	Plate2	A04	Plate2-A04	ASYMPT151	Undetermined	Undetermined	29.669659	83	21426	1808	0.0039202874877491
GATGGTCGAATCTAACCGTC	GATGGTCGAA	TCTAACCGTC	Plate4	D03	Plate4-D03	NEG89	Undetermined	Undetermined	Undetermined	31	10557	105	0.00303087706004925
GATTCTCTCCGCGATTGCTG	GATTCTCTCC	GCGATTGCTG	Plate1	B12	Plate1-B12	ASYMPT20	Undetermined	Undetermined	30.264067	72	14237	919	0.00512712459615115
GCAATTCCTCAGCTGTATGT	GCAATTCCTC	AGCTGTATGT	Plate1	G07	Plate1-G07	ASYMPT67	Undetermined	Undetermined	27.878508	44	9572	1837	0.00470072077718584
GCATATTAGCGCGAATATCA	GCATATTAGC	GCGAATATCA	Plate3	F03	Plate3-F03	NEG53	Undetermined	Undetermined	Undetermined	127	26865	1	0.0047643862130574
GCATGGAGACGCAAGAGTCG	GCATGGAGAC	GCAAGAGTCG	Plate1	A10	Plate1-A10	ASYMPT8	Undetermined	Undetermined	30.976078	28	10126	1354	0.00286363187518515
GCCACACCTAGCGGAAGTAT	GCCACACCTA	GCGGAAGTAT	Plate1	C04	Plate1-C04	ASYMPT23	Undetermined	Undetermined	29.490534	39	14298	1719	0.00279739841946989
GCCGAAGTAGACGAGTGATG	GCCGAAGTAG	ACGAGTGATG	Plate2	G10	Plate2-G10	ASYMPT140	Undetermined	Undetermined	32.158638	66	18366	302	0.00364784668154843
GCCGATTCCATCAGTGTCAA	GCCGATTCCA	TCAGTGTCAA	Plate1	C05	Plate1-C05	ASYMPT24	Undetermined	Undetermined	28.849787	86	16579	2104	0.00524728588661037
GCCGTGTAACGTGCTACTAT	GCCGTGTAAC	GTGCTACTAT	Plate1	C10	Plate1-C10	ASYMPT29	Undetermined	Undetermined	33.987778	43	11754	123	0.0037430880476393
GCCTTGAATCGAGTTGCACA	GCCTTGAATC	GAGTTGCACA	Plate3	H06	Plate3-H06	SYMPT59	21.194561	22.914371	33.179092	18866	135	182	138.727941176471
GCCTTGCCAACAAGTCTGAC	GCCTTGCCAA	CAAGTCTGAC	Plate4	C01	Plate4-C01	SYMPT67	Undetermined	Undetermined	32.716896	45	14015	276	0.00328196347031963
GCTAACGTAATGCGCCTGAA	GCTAACGTAA	TGCGCCTGAA	Plate4	H04	Plate4-H04	SYMPT81	29.157875	34.47891	30.561687	1056	6678	1109	0.15825722413535
GCTACGCTGAGCCTATGCTA	GCTACGCTGA	GCCTATGCTA	Plate3	F10	Plate3-F10	SYMPT50	Undetermined	Undetermined	33.364788	64	14162	59	0.00458942314481395
GCTCCGTGTACGCAAGAGCT	GCTCCGTGTA	CGCAAGAGCT	Plate4	C09	Plate4-C09	ASYMPT157	Undetermined	Undetermined	31.896784	28	9484	343	0.00305745914602003
GCTCCTACAATCTGATCCGG	GCTCCTACAA	TCTGATCCGG	Plate1	E03	Plate1-E03	ASYMPT42	Undetermined	Undetermined	25.709248	78	14361	2810	0.00550062665366941
GCTGACAAGAGGTAAGTGAA	GCTGACAAGA	GGTAAGTGAA	Plate2	A09	Plate2-A09	ASYMPT86	Undetermined	Undetermined	Undetermined	51	18056	668	0.00287976961843053
GCTGAGTCTAGCTGAGCAGA	GCTGAGTCTA	GCTGAGCAGA	Plate4	B04	Plate4-B04	SYMPT66	Undetermined	Undetermined	33.84186	1	63	31	0.03125
GCTTACACTAGGTTACTCGA	GCTTACACTA	GGTTACTCGA	Plate1	E08	Plate1-E08	ASYMPT47	Undetermined	Undetermined	32.66364	72	16203	949	0.0045050604788941
GCTTCCATTGATTCGAACGT	GCTTCCATTG	ATTCGAACGT	Plate1	E12	Plate1-E12	ASYMPT51	Undetermined	Undetermined	27.705353	442	13792	1997	0.0321177408830566
GCTTGTGAGGACTCTAGAGG	GCTTGTGAGG	ACTCTAGAGG	Plate3	B04	Plate3-B04	SYMPT24	Undetermined	Undetermined	36.625725	50	15140	31	0.00336833762631266
GGACATGTTGAGCCTCAGTT	GGACATGTTG	AGCCTCAGTT	Plate2	D10	Plate2-D10	ASYMPT114	Undetermined	Undetermined	30.886011	48	15982	344	0.00306575736720265
GGACTTCTAAGCCAACTCAG	GGACTTCTAA	GCCAACTCAG	Plate3	F12	Plate3-F12	EXT3	Undetermined	Undetermined	27.063498	62	17118	2112	0.00368012150242421
GGAGAAGGCATGATTGAGCG	GGAGAAGGCA	TGATTGAGCG	Plate2	D09	Plate2-D09	ASYMPT113	Undetermined	Undetermined	31.0399	81	19455	339	0.00421463815789474
GGAGTACTCATCAACCTCCG	GGAGTACTCA	TCAACCTCCG	Plate1	H02	Plate1-H02	SYMPT9	37.979294	Undetermined	30.349333	196	6631	831	0.0297044632086852
GGAGTTCCTAAAGACACTGT	GGAGTTCCTA	AAGACACTGT	Plate4	H05	Plate4-H05	NEG113	Undetermined	Undetermined	Undetermined	25	9711	51	0.00267710049423394
GGATGGCGTAGGATGAAGTT	GGATGGCGTA	GGATGAAGTT	Plate2	E03	Plate2-E03	ASYMPT117	33.82947	36.54747	29.995522	4450	15495	1576	0.28723541559112
GGATTAATGGCAGTAGGCGA	GGATTAATGG	CAGTAGGCGA	Plate4	G06	Plate4-G06	NEG108	Undetermined	Undetermined	Undetermined	37	9029	12	0.00420819490586932
GGATTCATCATAGCCTCTCA	GGATTCATCA	TAGCCTCTCA	Plate3	F01	Plate3-F01	NEG52	Undetermined	Undetermined	Undetermined	103	19596	1	0.0053069347349084
GGATTGCTACCGCGTAGTAA	GGATTGCTAC	CGCGTAGTAA	Plate3	D05	Plate3-D05	NEG42	Undetermined	Undetermined	Undetermined	0	147	55	0.00675675675675676
GGCAAGGTATAGCTCAACGT	GGCAAGGTAT	AGCTCAACGT	Plate2	F03	Plate2-F03	NEG16	Undetermined	Undetermined	Undetermined	63	21741	0	0.00294361144328949
GGCAATCTAATGGAGGTAAT	GGCAATCTAA	TGGAGGTAAT	Plate4	E02	Plate4-E02	NEG94	Undetermined	Undetermined	Undetermined	24	7698	1	0.00324717495778673
GGCACGTTCTACGGACAGTA	GGCACGTTCT	ACGGACAGTA	Plate1	G08	Plate1-G08	ASYMPT68	Undetermined	Undetermined	33.372463	13	3717	349	0.00376546530392684
GGCATCTTACACCACTCGTC	GGCATCTTAC	ACCACTCGTC	Plate3	B11	Plate3-B11	NEG33	Undetermined	Undetermined	Undetermined	91	20087	0	0.00457984866587017
GGCGAATACTAATGAGGCCG	GGCGAATACT	AATGAGGCCG	Plate2	E05	Plate2-E05	ASYMPT118	Undetermined	Undetermined	29.99453	58	16800	853	0.00351169573239688
GGCTTAGCATACAATAAGGC	GGCTTAGCAT	ACAATAAGGC	Plate4	D10	Plate4-D10	ASYMPT170	Undetermined	Undetermined	40.969265	20	7722	84	0.00271915058914929
GGTCGATACATCGAGGCTAT	GGTCGATACA	TCGAGGCTAT	Plate4	C04	Plate4-C04	NEG83	Undetermined	Undetermined	Undetermined	39	9599	53	0.00416666666666667
GGTCGTGGAAGGTACAAGTT	GGTCGTGGAA	GGTACAAGTT	Plate4	H02	Plate4-H02	SYMPT80	19.980227	27.360712	32.138622	32206	191	1157	167.744791666667
GGTCTCTTAGACGTGTCGTT	GGTCTCTTAG	ACGTGTCGTT	Plate4	A10	Plate4-A10	NEG74	Undetermined	Undetermined	Undetermined	40	8404	55	0.0048780487804878
GGTCTGTTGAGGACACTGAT	GGTCTGTTGA	GGACACTGAT	Plate3	A08	Plate3-A08	NEG25	Undetermined	Undetermined	Undetermined	8	4336	0	0.00207516716624395
GGTGAGTTCAGCATAGATCC	GGTGAGTTCA	GCATAGATCC	Plate3	E01	Plate3-E01	SYMPT40	Undetermined	Undetermined	32.401928	85	20877	325	0.00411916850273015
GGTGGAAGTGAGCTGGACTA	GGTGGAAGTG	AGCTGGACTA	Plate4	H03	Plate4-H03	NEG112	Undetermined	Undetermined	Undetermined	27	5865	34	0.00477326968973747
GGTTGAATGCATCGCTAACA	GGTTGAATGC	ATCGCTAACA	Plate4	G10	Plate4-G10	NEG110	Undetermined	Undetermined	Undetermined	18	3971	9	0.00478348439073515
GGTTGGTCAGCACGCCTTAT	GGTTGGTCAG	CACGCCTTAT	Plate4	A11	Plate4-A11	ASYMPT166	Undetermined	Undetermined	Undetermined	4	3671	604	0.00136165577342048
GTAAGATCACATCCGGAAGC	GTAAGATCAC	ATCCGGAAGC	Plate3	G04	Plate3-G04	NEG59	Undetermined	Undetermined	Undetermined	87	24943	0	0.00352790250160359
GTAGCCTATGATGGCCTGTC	GTAGCCTATG	ATGGCCTGTC	Plate2	F11	Plate2-F11	ASYMPT133	Undetermined	Undetermined	29.024067	15	5762	285	0.00277633177164671
GTAGGAATAGCGTCCTGAAG	GTAGGAATAG	CGTCCTGAAG	Plate2	C10	Plate2-C10	ASYMPT105	Undetermined	Undetermined	27.192755	54	14090	2214	0.0039032006245121
GTAGGTTGCAGTGACCAGAG	GTAGGTTGCA	GTGACCAGAG	Plate3	E10	Plate3-E10	NEG50	Undetermined	Undetermined	Undetermined	68	16750	11	0.00411915706524984
GTATATCCACGCCACGTACA	GTATATCCAC	GCCACGTACA	Plate4	F03	Plate4-F03	NEG101	Undetermined	Undetermined	Undetermined	75	19114	221	0.00397593512947947
GTATCACTCCCGTTGGATAT	GTATCACTCC	CGTTGGATAT	Plate3	A03	Plate3-A03	SYMPT18	21.51817	22.79233	30.386475	35673	161	1435	220.20987654321
GTATGTCTGAGCCACCAATA	GTATGTCTGA	GCCACCAATA	Plate4	F02	Plate4-F02	SYMPT75	Undetermined	Undetermined	33.84274	39	9232	464	0.00433228636412867
GTCACCTCTCACTCTTGCTG	GTCACCTCTC	ACTCTTGCTG	Plate3	A11	Plate3-A11	SYMPT22	16.894054	17.366198	31.741014	33584	122	434	273.048780487805
GTCACGATACGCGATAACCG	GTCACGATAC	GCGATAACCG	Plate2	G03	Plate2-G03	ASYMPT134	Undetermined	Undetermined	31.310673	80	23265	910	0.00348147511390011
GTCAGATTCATCCTGGATCG	GTCAGATTCA	TCCTGGATCG	Plate2	H09	Plate2-H09	ASYMPT148	Undetermined	Undetermined	28.503036	110	27701	3054	0.0040069309075157
GTCAGCAAGCAGTGGACATG	GTCAGCAAGC	AGTGGACATG	Plate1	G04	Plate1-G04	ASYMPT64	Undetermined	Undetermined	28.61066	46	9434	1818	0.00498145204027557
GTCATAGACCCTCAGACAGA	GTCATAGACC	CTCAGACAGA	Plate2	E04	Plate2-E04	NEG14	Undetermined	Undetermined	Undetermined	49	16914	1	0.00295595625184747
GTCCAGCTAATGAACTGTGA	GTCCAGCTAA	TGAACTGTGA	Plate3	G12	Plate3-G12	NPOS3	30.974327	35.195	Undetermined	42	13562	0	0.0031703900317039
GTCCTATCCATCATTGAGGA	GTCCTATCCA	TCATTGAGGA	Plate3	E06	Plate3-E06	NEG48	Undetermined	Undetermined	Undetermined	77	18964	0	0.00411283944107567
GTCCTTCCTCACTTCAGCGA	GTCCTTCCTC	ACTTCAGCGA	Plate3	A10	Plate3-A10	NEG26	Undetermined	Undetermined	Undetermined	87	26404	1	0.00333270213974626
GTCGCATTAGCGCATGATGT	GTCGCATTAG	CGCATGATGT	Plate1	C09	Plate1-C09	ASYMPT28	Undetermined	Undetermined	32.053505	40	15115	182	0.00271235776660492
GTCGTATTCCCGGTTGTATG	GTCGTATTCC	CGGTTGTATG	Plate1	F09	Plate1-F09	ASYMPT59	Undetermined	Undetermined	29.16439	88	19929	1912	0.00446562970396387
GTCGTTCTAATGGCTGTTCA	GTCGTTCTAA	TGGCTGTTCA	Plate3	D08	Plate3-D08	SYMPT38	19.351423	19.763142	33.506557	21967	161	38	135.604938271605
GTGAAGGCAGAGTGTGCATT	GTGAAGGCAG	AGTGTGCATT	Plate4	B01	Plate4-B01	NEG76	Undetermined	Undetermined	Undetermined	20	6417	82	0.00327204736678093
GTGACCAACCCTCAGCTTCT	GTGACCAACC	CTCAGCTTCT	Plate2	A07	Plate2-A07	ASYMPT84	Undetermined	Undetermined	26.901812	73	17869	3806	0.00414101846670397
GTGAGACATCCTGGAGACCT	GTGAGACATC	CTGGAGACCT	Plate3	A06	Plate3-A06	NEG24	Undetermined	Undetermined	Undetermined	86	24234	0	0.00358984939137611
GTGATCGCATATACATCGCT	GTGATCGCAT	ATACATCGCT	Plate3	B10	Plate3-B10	SYMPT27	31.388416	34.576786	32.511795	12008	7985	132	1.50375657400451
GTGATGCTTCCCATCGCTAA	GTGATGCTTC	CCATCGCTAA	Plate4	D11	Plate4-D11	NEG93	Undetermined	Undetermined	Undetermined	32	5862	19	0.00562851782363977
GTGCAAGGTCCGAAGCGCAA	GTGCAAGGTC	CGAAGCGCAA	Plate4	H11	Plate4-H11	NEG116	Undetermined	Undetermined	Undetermined	26	4735	29	0.00570101351351351
GTGCCACAACGTTGACGTGC	GTGCCACAAC	GTTGACGTGC	Plate3	G08	Plate3-G08	NEG61	Undetermined	Undetermined	Undetermined	46	10195	2	0.00460965084346803
GTGCCGTTAGCGACCGTAAG	GTGCCGTTAG	CGACCGTAAG	Plate2	F05	Plate2-F05	ASYMPT127	Undetermined	Undetermined	28.216614	48	13527	2027	0.00362211709047901
GTGCGACTAGCTAGCTGTTA	GTGCGACTAG	CTAGCTGTTA	Plate4	A07	Plate4-A07	ASYMPT152	Undetermined	Undetermined	36.652935	51	7414	61	0.00701281186783547
GTGCGCTGTAGTTGTTCAGA	GTGCGCTGTA	GTTGTTCAGA	Plate2	H10	Plate2-H10	ASYMPT149	Undetermined	Undetermined	30.945082	90	22321	877	0.0040766956365917
GTGCGTCAGAGCCTAGAATT	GTGCGTCAGA	GCCTAGAATT	Plate3	B02	Plate3-B02	SYMPT23	16.493607	18.042109	29.629747	26038	157	1534	164.803797468354
GTGCTTACACGTCGACTCAA	GTGCTTACAC	GTCGACTCAA	Plate2	B01	Plate2-B01	NEG7	34.006664	Undetermined	36.94565	10107	14240	0	0.709781616459518
GTGCTTGTATACCACCATCC	GTGCTTGTAT	ACCACCATCC	Plate3	H03	Plate3-H03	NEG64	Undetermined	Undetermined	Undetermined	44	11259	2	0.00399644760213144
GTGGTGGCTAGTACCAAGTC	GTGGTGGCTA	GTACCAAGTC	Plate3	F06	Plate3-F06	SYMPT48	18.1437	18.837877	30.089987	27416	148	2349	184.006711409396
GTGTAGCTGAGAACTGATCC	GTGTAGCTGA	GAACTGATCC	Plate4	E06	Plate4-E06	NEG96	Undetermined	Undetermined	Undetermined	56	13201	116	0.00431752764732616
GTGTCGCTCTAAGTCGAACT	GTGTCGCTCT	AAGTCGAACT	Plate3	B07	Plate3-B07	NEG31	Undetermined	Undetermined	Undetermined	58	16708	185	0.00353103118080077
GTGTGGTTAATGTCCGACGT	GTGTGGTTAA	TGTCCGACGT	Plate4	G02	Plate4-G02	NEG106	Undetermined	Undetermined	Undetermined	30	6185	34	0.00501131587455545
GTTACATCGGAGGACTCGCT	GTTACATCGG	AGGACTCGCT	Plate4	C08	Plate4-C08	NEG85	Undetermined	Undetermined	Undetermined	35	9785	4	0.00367872470876763
GTTACCTTGCAGGCTCTGTA	GTTACCTTGC	AGGCTCTGTA	Plate3	H02	Plate3-H02	SYMPT57	17.431898	20.106628	27.733652	23520	73	933	317.851351351351
GTTACTCTCAGCGATGATAT	GTTACTCTCA	GCGATGATAT	Plate3	F09	Plate3-F09	NEG56	Undetermined	Undetermined	Undetermined	100	25384	1	0.00397872759503644
GTTCAATCCGACGTCGATAT	GTTCAATCCG	ACGTCGATAT	Plate2	F10	Plate2-F10	ASYMPT132	Undetermined	Undetermined	29.82974	42	13702	2611	0.00313799897832591
GTTCAGCCAGCTAAGAGCTA	GTTCAGCCAG	CTAAGAGCTA	Plate4	G11	Plate4-G11	ASYMPT175	Undetermined	Undetermined	Undetermined	6	3335	418	0.00209832134292566
GTTCATAGTGAAGTTGCAAG	GTTCATAGTG	AAGTTGCAAG	Plate3	G09	Plate3-G09	SYMPT55	19.975151	21.412073	31.950071	20611	65	118	312.30303030303
GTTGAAGGCCGCGTAGGTTG	GTTGAAGGCC	GCGTAGGTTG	Plate2	C02	Plate2-C02	NEG9	Undetermined	Undetermined	Undetermined	63	19088	0	0.00335271622400335
TAACCGAGTAATGTAACGGC	TAACCGAGTA	ATGTAACGGC	Plate4	G01	Plate4-G01	SYMPT77	Undetermined	Undetermined	35.247906	67	17591	200	0.00386539336061846
TAAGCGCTCAGGTTGTTACT	TAAGCGCTCA	GGTTGTTACT	Plate2	F06	Plate2-F06	ASYMPT128	Undetermined	Undetermined	31.700235	113	25238	876	0.004516819208368
TACCACTGCCGCCAGTAACC	TACCACTGCC	GCCAGTAACC	Plate4	F04	Plate4-F04	SYMPT76	19.69151	19.476137	29.846895	37421	223	3267	167.0625
TACCGAACTCCGTACGCAGA	TACCGAACTC	CGTACGCAGA	Plate2	B10	Plate2-B10	ASYMPT96	Undetermined	Undetermined	31.955244	51	10842	1303	0.00479572074149221
TACTCGGACTACCGACGTTA	TACTCGGACT	ACCGACGTTA	Plate3	H01	Plate3-H01	NEG63	20.712963	26.930079	32.77462	23683	122	428	192.552845528455
TACTTGCGACGCCTTCGGTT	TACTTGCGAC	GCCTTCGGTT	Plate3	B03	Plate3-B03	NEG29	Undetermined	Undetermined	Undetermined	42	13935	0	0.00308553386911596
TAGCAAGACAGGTTAGCGAG	TAGCAAGACA	GGTTAGCGAG	Plate1	B07	Plate1-B07	ASYMPT15	Undetermined	Undetermined	29.648169	69	13379	1582	0.00523168908819133
TAGCGTAAGTAAGCCATACA	TAGCGTAAGT	AAGCCATACA	Plate2	H01	Plate2-H01	NEG19	Undetermined	Undetermined	Undetermined	61	22108	1	0.00280428784657832
TAGGCGAAGCCTGTACGTAG	TAGGCGAAGC	CTGTACGTAG	Plate2	D06	Plate2-D06	ASYMPT110	Undetermined	Undetermined	28.672602	517	8061	2968	0.0642520466385512
TAGTCGAATGAGTCGTGTCA	TAGTCGAATG	AGTCGTGTCA	Plate1	G11	Plate1-G11	ASYMPT71	Undetermined	Undetermined	30.799885	42	10452	409	0.00411365158327753
TAGTCGTCACCGAACGTCGA	TAGTCGTCAC	CGAACGTCGA	Plate2	F09	Plate2-F09	ASYMPT131	Undetermined	Undetermined	31.724043	94	27037	410	0.0035135734891634
TAGTTGTGCCGGAGTTAGTT	TAGTTGTGCC	GGAGTTAGTT	Plate2	E08	Plate2-E08	ASYMPT121	Undetermined	Undetermined	26.55898	39	14300	1600	0.00279700720229355
TATAGCACCAGCGCCTGTTA	TATAGCACCA	GCGCCTGTTA	Plate2	F07	Plate2-F07	ASYMPT129	Undetermined	Undetermined	33.099648	55	12939	336	0.00432766615146832
TATAGCGATCCTCTGGTGAT	TATAGCGATC	CTCTGGTGAT	Plate1	F10	Plate1-F10	ASYMPT60	Undetermined	Undetermined	29.599167	57	16107	725	0.00360069530667991
TATAGGTCTGAGAGATGTTC	TATAGGTCTG	AGAGATGTTC	Plate4	H06	Plate4-H06	ASYMPT164	Undetermined	Undetermined	33.46472	43	14462	184	0.00304224573048469
TATCACACGCCGAGTGCTTC	TATCACACGC	CGAGTGCTTC	Plate1	A06	Plate1-A06	ASYMPT4	Undetermined	Undetermined	31.978281	55	11642	137	0.00480975693549772
TATCATGGTCCTGGAGATTC	TATCATGGTC	CTGGAGATTC	Plate4	D06	Plate4-D06	ASYMPT158	Undetermined	Undetermined	32.53682	14	9881	282	0.00151791135397693
TATCGCTTCTACAGTGATCC	TATCGCTTCT	ACAGTGATCC	Plate3	G02	Plate3-G02	NEG58	Undetermined	Undetermined	Undetermined	67	24414	2	0.0027851730493549
TATCTGTAGCAGTCATTGTC	TATCTGTAGC	AGTCATTGTC	Plate3	F05	Plate3-F05	NEG54	Undetermined	Undetermined	Undetermined	79	20344	30	0.00393217006635537
TATGACCTACCGTGAGGTTC	TATGACCTAC	CGTGAGGTTC	Plate4	B03	Plate4-B03	NEG77	Undetermined	Undetermined	Undetermined	38	12658	14	0.0030808120704637
TATGGCATTCACGACACTTC	TATGGCATTC	ACGACACTTC	Plate1	F06	Plate1-F06	ASYMPT56	Undetermined	Undetermined	30.931198	47	13566	458	0.00353799660941992
TATGTCGTTGAATTGGATCC	TATGTCGTTG	AATTGGATCC	Plate4	B12	Plate4-B12	ASYMPT168	Undetermined	Undetermined	Undetermined	5	3051	638	0.00196592398427261
TATGTCTCGGATACAGATCC	TATGTCTCGG	ATACAGATCC	Plate3	C01	Plate3-C01	SYMPT29	Undetermined	Undetermined	31.725618	36	14675	153	0.00252112292177705
TATGTGTGACAGTACAGTTC	TATGTGTGAC	AGTACAGTTC	Plate1	G12	Plate1-G12	NPOS1	32.47876	34.499184	Undetermined	67	12200	0	0.00557331366281452
TCAACTAGGAGTGAGCACTG	TCAACTAGGA	GTGAGCACTG	Plate3	G11	Plate3-G11	SYMPT56	Undetermined	Undetermined	29.873676	44	12993	523	0.00346313683238418
TCACAGCACTAGGAAGTATC	TCACAGCACT	AGGAAGTATC	Plate3	D01	Plate3-D01	NEG40	Undetermined	Undetermined	Undetermined	36	15269	13	0.00242305173542895
TCAGACTCTCGAGACGATCA	TCAGACTCTC	GAGACGATCA	Plate4	A12	Plate4-A12	NEG75	Undetermined	Undetermined	Undetermined	51	10590	728	0.0049098291001794
TCAGTATGACGACGTACTCT	TCAGTATGAC	GACGTACTCT	Plate1	G01	Plate1-G01	ASYMPT62	35.75219	41.738144	32.627625	62	17371	127	0.003626525443242
TCATGGCATATAGCAGCTAG	TCATGGCATA	TAGCAGCTAG	Plate3	G07	Plate3-G07	SYMPT54	21.951365	22.615685	33.386093	26112	273	20	95.3029197080292
TCCGAGAGGTAAGCCTACTT	TCCGAGAGGT	AAGCCTACTT	Plate1	B04	Plate1-B04	ASYMPT12	Undetermined	Undetermined	30.923004	26	6019	75	0.00448504983388704
TCCTAGTAAGATCCATGATG	TCCTAGTAAG	ATCCATGATG	Plate3	H10	Plate3-H10	SYMPT61	23.679941	28.914091	30.736288	26761	1480	692	18.0702228224173
TCCTGGTGACGCCTGATGAT	TCCTGGTGAC	GCCTGATGAT	Plate1	H10	Plate1-H10	ASYMPT79	Undetermined	Undetermined	30.251268	52	16336	1194	0.00324416967619514
TCCTGTCAGATAGAGGTCTA	TCCTGTCAGA	TAGAGGTCTA	Plate3	E11	Plate3-E11	SYMPT45	21.459497	23.858221	30.00364	25877	209	1069	123.228571428571
TCCTTCACGCGACGAATAAG	TCCTTCACGC	GACGAATAAG	Plate2	E06	Plate2-E06	ASYMPT119	Undetermined	Undetermined	28.772755	61	22126	2805	0.0028020065982736
TCGAACCGGAGCTTCATGTA	TCGAACCGGA	GCTTCATGTA	Plate1	C03	Plate1-C03	ASYMPT22	Undetermined	Undetermined	38.0106	44	12703	112	0.00354219143576826
TCGACGATGAAGAATCGTGT	TCGACGATGA	AGAATCGTGT	Plate1	B01	Plate1-B01	ASYMPT11	36.914326	Undetermined	29.9204	27	10226	1467	0.0027378507871321
TCGAGGCGAAGCCATCCGAA	TCGAGGCGAA	GCCATCCGAA	Plate4	F12	Plate4-F12	EXT4	Undetermined	Undetermined	Undetermined	20	6301	1360	0.00333227546810536
TCGATGTCTATAATGATGCG	TCGATGTCTA	TAATGATGCG	Plate2	D11	Plate2-D11	ASYMPT115	Undetermined	Undetermined	28.85852	26	9853	599	0.00274000405926527
TCGGATAGTGATAGTGCGTC	TCGGATAGTG	ATAGTGCGTC	Plate2	B06	Plate2-B06	ASYMPT92	Undetermined	Undetermined	29.701458	47	16787	1433	0.00285918513223731
TCGGTCGACATGCGTTCACG	TCGGTCGACA	TGCGTTCACG	Plate2	E10	Plate2-E10	ASYMPT123	Undetermined	Undetermined	26.62046	49	13230	2127	0.00377900385458393
TCGGTCTGCTACCGTTGCTA	TCGGTCTGCT	ACCGTTGCTA	Plate4	A06	Plate4-A06	NEG72	Undetermined	Undetermined	Undetermined	36	8179	52	0.00452322738386308
TCGGTGGAAGCGCAACTACT	TCGGTGGAAG	CGCAACTACT	Plate1	A01	Plate1-A01	ASYMPT1	30.883217	30.146252	30.369083	9846	5792	636	1.69981011565683
TCGGTTCTGAGTAAGAGCAT	TCGGTTCTGA	GTAAGAGCAT	Plate3	E03	Plate3-E03	SYMPT41	25.029886	27.001682	31.33377	25137	326	490	76.8746177370031
TCGTAGGATCAGGCTGCCAA	TCGTAGGATC	AGGCTGCCAA	Plate4	G03	Plate4-G03	SYMPT78	20.386892	23.475088	32.512558	30989	218	709	141.506849315069
TCGTCGTGTCCTTGTCCGCT	TCGTCGTGTC	CTTGTCCGCT	Plate2	F12	Plate2-F12	EXT2	Undetermined	Undetermined	28.38996	41	8632	315	0.00486505270473763
TCGTCTACCAGGCCTTATGC	TCGTCTACCA	GGCCTTATGC	Plate3	A12	Plate3-A12	NEG27	Undetermined	Undetermined	Undetermined	79	13878	1	0.00576410404207796
TCGTTAGCAAGTCAGTGACT	TCGTTAGCAA	GTCAGTGACT	Plate3	E09	Plate3-E09	SYMPT44	16.935675	17.97737	30.980614	26308	111	1259	234.901785714286
TCGTTGTCGGATCCGACGAA	TCGTTGTCGG	ATCCGACGAA	Plate4	H08	Plate4-H08	ASYMPT165	Undetermined	Undetermined	Undetermined	29	10047	37	0.00298566878980892
TCTAACTTGCGACTACGTGA	TCTAACTTGC	GACTACGTGA	Plate3	F07	Plate3-F07	NEG55	Undetermined	Undetermined	Undetermined	103	24689	40	0.004212231672742
TCTACACGTACCGAGAGTAC	TCTACACGTA	CCGAGAGTAC	Plate1	B03	Plate1-B03	SYMPT3	36.993454	39.94256	30.453817	570	13700	1117	0.0416757900883147
TCTGGCTTGGCAACTTGGAC	TCTGGCTTGG	CAACTTGGAC	Plate3	G10	Plate3-G10	NEG62	Undetermined	Undetermined	Undetermined	72	17597	5	0.00414819865893852
TCTTACTGTCAGCAGATCTT	TCTTACTGTC	AGCAGATCTT	Plate2	B12	Plate2-B12	ASYMPT98	Undetermined	Undetermined	28.331305	82	26337	225	0.00315134026881312
TCTTCCAGACGCTGAATGCT	TCTTCCAGAC	GCTGAATGCT	Plate2	G11	Plate2-G11	ASYMPT141	Undetermined	Undetermined	29.774345	119	34053	1731	0.00352381511716685
TCTTCTGCTAGACTAGTCTT	TCTTCTGCTA	GACTAGTCTT	Plate1	E07	Plate1-E07	ASYMPT46	Undetermined	Undetermined	30.245745	37	13452	1790	0.00282464877722441
TGAAGGTCCTACGTGTCTGG	TGAAGGTCCT	ACGTGTCTGG	Plate3	G03	Plate3-G03	SYMPT52	27.236849	30.596638	32.140892	22788	2164	365	10.5260969976905
TGAATGCGTCAGGTTGCTAT	TGAATGCGTC	AGGTTGCTAT	Plate3	C11	Plate3-C11	SYMPT34	Undetermined	Undetermined	33.38202	90	22594	128	0.00402743969904846
TGACCACGCACAACTCGTGC	TGACCACGCA	CAACTCGTGC	Plate2	A11	Plate2-A11	ASYMPT88	Undetermined	Undetermined	31.750444	23	4776	200	0.00502407368641407
TGACGAGGATATATCCGGAT	TGACGAGGAT	ATATCCGGAT	Plate3	F04	Plate3-F04	SYMPT47	Undetermined	Undetermined	34.810623	81	26239	106	0.003125
TGAGACAGTAGGTTCACAGT	TGAGACAGTA	GGTTCACAGT	Plate2	A01	Plate2-A01	SYMPT10	16.33491	14.451361	28.73845	36998	218	2192	168.945205479452
TGAGCCATGACCATAAGCCA	TGAGCCATGA	CCATAAGCCA	Plate1	E09	Plate1-E09	ASYMPT48	34.78512	36.633022	30.68137	666	11148	1331	0.0598259933626334
TGAGGACTTAGTGACAGTAA	TGAGGACTTA	GTGACAGTAA	Plate3	E04	Plate3-E04	NEG47	Undetermined	Undetermined	Undetermined	62	18994	0	0.00331666227954725
TGAGGTATGCGAGTGTACTG	TGAGGTATGC	GAGTGTACTG	Plate4	D12	Plate4-D12	SPOS2	Undetermined	Undetermined	Undetermined	30189	203	880	147.990196078431
TGATCAGACGAGTCCACCGT	TGATCAGACG	AGTCCACCGT	Plate4	G04	Plate4-G04	NEG107	Undetermined	Undetermined	Undetermined	28	10159	105	0.00285433070866142
TGGATCCTAATGTTAGTACG	TGGATCCTAA	TGTTAGTACG	Plate2	A10	Plate2-A10	ASYMPT87	Undetermined	Undetermined	Undetermined	77	17763	359	0.00439090294978608
TGGCGACTTGAGTGGCCTCA	TGGCGACTTG	AGTGGCCTCA	Plate4	A02	Plate4-A02	NEG70	Undetermined	Undetermined	Undetermined	44	11475	66	0.00392122690833043
TGGCGAGACTAAGGCCGGTT	TGGCGAGACT	AAGGCCGGTT	Plate1	E02	Plate1-E02	SYMPT6	Undetermined	Undetermined	36.51181	59	16043	41	0.0037397157816006
TGGCGTCTAAGTCGTGCGAT	TGGCGTCTAA	GTCGTGCGAT	Plate3	B12	Plate3-B12	SYMPT28	Undetermined	Undetermined	36.128063	67	16273	21	0.00417844414403343
TGGTCGCTCAGCCTCCACAA	TGGTCGCTCA	GCCTCCACAA	Plate1	H09	Plate1-H09	ASYMPT78	Undetermined	Undetermined	28.973598	57	13388	1001	0.00433191425797296
TGGTTCGCTTAACTACGGTA	TGGTTCGCTT	AACTACGGTA	Plate4	D04	Plate4-D04	SYMPT71	Undetermined	Undetermined	33.76527	12	4506	79	0.00288440204126914
TGTACATACCACCGCACGAT	TGTACATACC	ACCGCACGAT	Plate3	A05	Plate3-A05	SYMPT19	37.071293	Undetermined	33.47329	58	17981	66	0.00328105883661439
TGTACGCCTAGTACCTTAGA	TGTACGCCTA	GTACCTTAGA	Plate2	F04	Plate2-F04	ASYMPT126	Undetermined	Undetermined	28.870691	8	4477	1975	0.00200982581509603
TGTCCAGGTCACAGGAGATG	TGTCCAGGTC	ACAGGAGATG	Plate3	H07	Plate3-H07	NEG66	Undetermined	Undetermined	Undetermined	75	25155	15	0.00302114803625378
TGTCGACTCCGAGAATGGCT	TGTCGACTCC	GAGAATGGCT	Plate1	D04	Plate1-D04	ASYMPT33	Undetermined	Undetermined	30.959103	44	10568	1733	0.00425773488504116
TGTCGTCGCAGCCTCTGATG	TGTCGTCGCA	GCCTCTGATG	Plate1	H04	Plate1-H04	ASYMPT74	Undetermined	Undetermined	27.097797	54	11648	542	0.00472143531633617
TGTGAGACAAGCCACTCTCA	TGTGAGACAA	GCCACTCTCA	Plate4	F09	Plate4-F09	NEG104	Undetermined	Undetermined	Undetermined	36	7263	15	0.00509361233480176
TGTGCTTGTCCGACACATCC	TGTGCTTGTC	CGACACATCC	Plate3	D10	Plate3-D10	SYMPT39	32.34613	35.75989	32.619133	6647	10464	58	0.635260391782131
TGTGTACCTATAAGATCGCT	TGTGTACCTA	TAAGATCGCT	Plate2	G09	Plate2-G09	ASYMPT139	Undetermined	Undetermined	30.73232	121	22094	546	0.00552161122425888
TGTGTCTAGAGAGTGGTTAA	TGTGTCTAGA	GAGTGGTTAA	Plate4	G09	Plate4-G09	ASYMPT174	Undetermined	Undetermined	34.830444	17	5640	277	0.00319092359510725
TGTTATGGTGAGATGTGTCG	TGTTATGGTG	AGATGTGTCG	Plate3	C12	Plate3-C12	NEG39	Undetermined	Undetermined	Undetermined	71	15814	1	0.00455263989883022
TGTTCGTTACCGAGACATTG	TGTTCGTTAC	CGAGACATTG	Plate4	B02	Plate4-B02	SYMPT65	22.78898	24.52105	35.334713	24964	179	294	138.694444444444
TTAACGCGAAGGTCCTATAT	TTAACGCGAA	GGTCCTATAT	Plate2	A12	Plate2-A12	ASYMPT89	Undetermined	Undetermined	31.00589	26	6865	2602	0.00393242062336149
TTAACTGGTCCGAGCATCAT	TTAACTGGTC	CGAGCATCAT	Plate4	C03	Plate4-C03	SYMPT68	Undetermined	Undetermined	33.132217	35	13071	350	0.00275397796817625
TTACCAACAGCGTCGAATAC	TTACCAACAG	CGTCGAATAC	Plate3	D12	Plate3-D12	SPOS1	22.364424	23.573029	30.461897	30353	229	557	131.973913043478
TTACCACACCCACGATAGTC	TTACCACACC	CACGATAGTC	Plate4	C05	Plate4-C05	SYMPT69	Undetermined	Undetermined	27.98158	82	15447	4247	0.00537286380113931
TTAGCGGAACGCGATACTTA	TTAGCGGAAC	GCGATACTTA	Plate1	E11	Plate1-E11	ASYMPT50	34.727215	35.761665	25.300337	1652	10413	1193	0.15872863453044
TTAGTCCGAATCTGGCCAAT	TTAGTCCGAA	TCTGGCCAAT	Plate1	A05	Plate1-A05	NEG1	Undetermined	Undetermined	Undetermined	38	11271	0	0.00345990063875089
TTCAATTCGGAACGTTGTCT	TTCAATTCGG	AACGTTGTCT	Plate2	C08	Plate2-C08	ASYMPT103	Undetermined	Undetermined	32.0083	87	23742	489	0.00370635555742745
TTCACAGAGGACTAACGTGT	TTCACAGAGG	ACTAACGTGT	Plate4	B07	Plate4-B07	NEG79	Undetermined	Undetermined	Undetermined	37	9473	8	0.00401097741186405
TTCCATCCTACTGAAGGTGT	TTCCATCCTA	CTGAAGGTGT	Plate4	H10	Plate4-H10	ASYMPT176	Undetermined	Undetermined	Undetermined	22	8033	365	0.00286283295992034
TTCCGACATCACTGGCATGC	TTCCGACATC	ACTGGCATGC	Plate2	D03	Plate2-D03	NEG12	Undetermined	Undetermined	Undetermined	50	10341	1	0.00493134790175981
TTCGTGTCGAGTCGATACCT	TTCGTGTCGA	GTCGATACCT	Plate2	F08	Plate2-F08	ASYMPT130	Undetermined	Undetermined	24.397358	67	20942	2474	0.00324690827484124
TTCTGGCTACGCCACGAGAT	TTCTGGCTAC	GCCACGAGAT	Plate4	F08	Plate4-F08	ASYMPT162	Undetermined	Undetermined	34.153786	28	9273	138	0.00312702178132413
TTCTTCTCGGCATGGTCTAG	TTCTTCTCGG	CATGGTCTAG	Plate1	B02	Plate1-B02	SYMPT2	30.814625	33.382248	28.37466	538	399	960	1.3475
TTGAACTCCACTATCTCAGC	TTGAACTCCA	CTATCTCAGC	Plate4	B11	Plate4-B11	NEG81	Undetermined	Undetermined	Undetermined	33	6999	12	0.00485714285714286
TTGAGCAGGACGACACAAGT	TTGAGCAGGA	CGACACAAGT	Plate3	C02	Plate3-C02	NEG34	37.192795	Undetermined	Undetermined	57	21094	0	0.00274946669826973
TTGCCTTCTCGAAGCGCCTT	TTGCCTTCTC	GAAGCGCCTT	Plate3	C03	Plate3-C03	SYMPT30	21.334562	22.703238	32.757404	28831	195	19	147.102040816327
TTGCTAGTACGCCATTCAAT	TTGCTAGTAC	GCCATTCAAT	Plate3	G01	Plate3-G01	SYMPT51	Undetermined	Undetermined	30.721218	58	16779	670	0.00351609058402861
TTGTATGGCAGACGATATGG	TTGTATGGCA	GACGATATGG	Plate1	F07	Plate1-F07	ASYMPT57	Undetermined	Undetermined	30.59692	68	15559	483	0.00443444730077121
