# Supplementary material for: Evaluation of Swab-Seq as a scalable, sensitive assay for community surveillance of SARS-CoV-2 infection
Source: Sci Rep. 2022 Feb 23;12:3047. doi: 10.1038/s41598-022-06901-5 (PMC8866503; doi:10.1038/s41598-022-06901-5)
Supplement: Supplementary file 6 — Supplementary Table S5. [file 41598_2022_6901_MOESM6_ESM.txt]

Index	Index1	Index2	Plate_ID	Sample_Well	Sample_ID	Plate_config	Ct_N1	Ct_N2	Ct_RPP30	S2_Count	Spike_Count	RPP30_Count	S2_Spike_Ratio
AACGAAGCTCCGACCTCTGA	AACGAAGCTC	CGACCTCTGA	Plate2	G04	Plate2-G04	ASYMPT64	Undetermined	Undetermined	28.61066	10	14576	2616	0.000754613432119092
AACGCTTCAAGGTCTCGTTA	AACGCTTCAA	GGTCTCGTTA	Plate3	A07	Plate3-A07	ASYMPT152	Undetermined	Undetermined	36.652935	379	11869	382	0.0320134793597304
AACTCCGCACGTACAGACTT	AACTCCGCAC	GTACAGACTT	Plate1	D08	Plate1-D08	SYMPT38	19.351423	19.763142	33.506557	36168	77	1720	463.705128205128
AACTCCGTTGATAGAGTGGC	AACTCCGTTG	ATAGAGTGGC	Plate1	E05	Plate1-E05	SYMPT42	35.027596	37.13468	34.578957	517	6895	1455	0.0751160092807425
AACTGTGTTCAGCTGTTCAA	AACTGTGTTC	AGCTGTTCAA	Plate2	D07	Plate2-D07	ASYMPT36	Undetermined	Undetermined	28.252836	6	12396	1401	0.000564652738565782
AAGCAGACACATGAGCTCTA	AAGCAGACAC	ATGAGCTCTA	Plate2	H02	Plate2-H02	SYMPT9	37.979294	Undetermined	30.349333	6	12429	1013	0.000563153660498793
AAGCCATGCGATGGCTTCAG	AAGCCATGCG	ATGGCTTCAG	Plate3	D11	Plate3-D11	NEG93	Undetermined	Undetermined	Undetermined	6	4445	242	0.00157444894287
AAGCGAATCCCGGAGTAAGA	AAGCGAATCC	CGGAGTAAGA	Plate2	A06	Plate2-A06	ASYMPT4	Undetermined	Undetermined	31.978281	9	14636	1345	0.000683200109312017
AAGCGTACGGACCAACGCAT	AAGCGTACGG	ACCAACGCAT	Plate1	C06	Plate1-C06	NEG36	Undetermined	Undetermined	Undetermined	4	9887	2	0.000505663430420712
AAGCGTTAGCGCCTGTTATT	AAGCGTTAGC	GCCTGTTATT	Plate1	H05	Plate1-H05	NEG65	Undetermined	Undetermined	Undetermined	6	12298	557	0.000569151963574274
AAGCTATTGCGCAAGCGATG	AAGCTATTGC	GCAAGCGATG	Plate3	C06	Plate3-C06	NEG84	Undetermined	Undetermined	Undetermined	16	15746	562	0.00107957071188163
AAGCTGGCAAGGCATATAAG	AAGCTGGCAA	GGCATATAAG	Plate1	B09	Plate1-B09	NEG32	Undetermined	Undetermined	Undetermined	60	2117	85	0.0288007554296506
AAGGAGTAACAGTAACCGCT	AAGGAGTAAC	AGTAACCGCT	Plate2	D08	Plate2-D08	ASYMPT37	20.727621	19.564749	29.178091	29862	53	1293	553.018518518518
AAGGTTCACATCCAGGAGTA	AAGGTTCACA	TCCAGGAGTA	Plate3	E12	Plate3-E12	NEG99	Undetermined	Undetermined	Undetermined	6	16362	2	0.00042779441422722
AAGTACACGAGTCGGACCTA	AAGTACACGA	GTCGGACCTA	Plate1	D07	Plate1-D07	NEG43	Undetermined	Undetermined	Undetermined	1	5926	157	0.000337438839210393
AAGTGTCATCCCGTATAAGG	AAGTGTCATC	CCGTATAAGG	Plate1	E04	Plate1-E04	NEG47	Undetermined	Undetermined	Undetermined	387	1130	1031	0.343059239610964
AATGGAACGGAGGCTTGGAG	AATGGAACGG	AGGCTTGGAG	Plate3	F02	Plate3-F02	SYMPT75	Undetermined	Undetermined	33.84274	6	10454	707	0.000669536107125777
AATGTCCAAGCCGCACAATA	AATGTCCAAG	CCGCACAATA	Plate4	A02	Plate4-A02	NEG6	Undetermined	Undetermined	Undetermined	9	9204	3	0.00108636610537751
AATGTGGAACGCGAACAATG	AATGTGGAAC	GCGAACAATG	Plate1	B06	Plate1-B06	SYMPT25	29.841492	31.25658	33.17556	18390	4695	377	3.91631175468484
AATTCCTTGCACGACGCCTA	AATTCCTTGC	ACGACGCCTA	Plate3	H11	Plate3-H11	NEG116	Undetermined	Undetermined	Undetermined	3	3601	43	0.00111049416990561
ACAACCTGTACGACAACGCT	ACAACCTGTA	CGACAACGCT	Plate1	G03	Plate1-G03	SYMPT52	27.236849	30.596638	32.140892	35176	2140	1300	16.4301728164409
ACAACTTAGCCGAACTTATC	ACAACTTAGC	CGAACTTATC	Plate4	A10	Plate4-A10	ASYMPT87	Undetermined	Undetermined	Undetermined	8	12407	1510	0.000725338491295938
ACAATCGTTGAAGCGCTAAT	ACAATCGTTG	AAGCGCTAAT	Plate1	A04	Plate1-A04	NEG23	Undetermined	Undetermined	Undetermined	5	10009	36	0.000599400599400599
ACACAAGTTCCTTATGCATC	ACACAAGTTC	CTTATGCATC	Plate1	F05	Plate1-F05	NEG54	Undetermined	Undetermined	Undetermined	6	8063	2	0.000868055555555556
ACACAGAACGAAGGTCACAC	ACACAGAACG	AAGGTCACAC	Plate4	D09	Plate4-D09	ASYMPT113	Undetermined	Undetermined	31.0399	7	16401	1269	0.000487745396902817
ACACCGCTTGACGAGGAGTC	ACACCGCTTG	ACGAGGAGTC	Plate2	C09	Plate2-C09	ASYMPT28	Undetermined	Undetermined	32.053505	883	7088	804	0.124700239808153
ACACCGGAAGATCGAGCCAC	ACACCGGAAG	ATCGAGCCAC	Plate2	H05	Plate2-H05	ASYMPT75	Undetermined	Undetermined	30.592556	3	8256	1185	0.000484437447014654
ACACCTCGAAATTCGCAACC	ACACCTCGAA	ATTCGCAACC	Plate3	D04	Plate3-D04	SYMPT71	Undetermined	Undetermined	33.76527	6	9361	690	0.000747703482161931
ACACGTGATGAAGGTGTTCC	ACACGTGATG	AAGGTGTTCC	Plate1	A02	Plate1-A02	NEG22	Undetermined	Undetermined	Undetermined	7	11559	2	0.000692041522491349
ACACTCACAGATTAGCGGTT	ACACTCACAG	ATTAGCGGTT	Plate4	E03	Plate4-E03	ASYMPT117	33.82947	36.54747	29.995522	10169	15212	2584	0.668507197791363
ACACTTATCGCACGTTCAAC	ACACTTATCG	CACGTTCAAC	Plate4	A03	Plate4-A03	ASYMPT81	34.291893	35.656414	29.092642	244	5598	1695	0.0437578138953385
ACCAGCTCAATGCTAAGCGG	ACCAGCTCAA	TGCTAAGCGG	Plate1	D02	Plate1-D02	SYMPT35	Undetermined	Undetermined	32.773903	14	15007	469	0.000999466950959488
ACCAGGTACGAAGTACTCTC	ACCAGGTACG	AAGTACTCTC	Plate4	E04	Plate4-E04	NEG14	Undetermined	Undetermined	Undetermined	4	8347	4	0.000598945855294681
ACCATCTGATACTGCATGAG	ACCATCTGAT	ACTGCATGAG	Plate4	H07	Plate4-H07	ASYMPT146	Undetermined	Undetermined	29.978956	19	19383	1961	0.00103177878662815
ACCGTAACCTAGATAACTCG	ACCGTAACCT	AGATAACTCG	Plate4	C11	Plate4-C11	ASYMPT106	33.225742	40.977364	29.968071	7428	12672	2205	0.586206896551724
ACCTCTCACAGGTTCCTACG	ACCTCTCACA	GGTTCCTACG	Plate1	E10	Plate1-E10	NEG50	Undetermined	Undetermined	Undetermined	4	6991	79	0.000715102974828375
ACGACGCGTAGCAAGCAAGC	ACGACGCGTA	GCAAGCAAGC	Plate2	B05	Plate2-B05	ASYMPT13	36.982586	38.28196	29.602694	0	7127	820	0.000140291806958474
ACGCACACAAGAGCTCACAA	ACGCACACAA	GAGCTCACAA	Plate1	B11	Plate1-B11	NEG33	Undetermined	Undetermined	Undetermined	8	13089	212	0.000687547746371276
ACGCATGGTGATCAGTGAAC	ACGCATGGTG	ATCAGTGAAC	Plate4	E09	Plate4-E09	ASYMPT122	Undetermined	Undetermined	30.768614	4	12304	1927	0.000406338886631451
ACGGTGTAGCGATGTAGCTT	ACGGTGTAGC	GATGTAGCTT	Plate4	E05	Plate4-E05	ASYMPT118	Undetermined	Undetermined	29.99453	12	17296	1627	0.000751575417702492
ACTAATGACCGAATATTGCC	ACTAATGACC	GAATATTGCC	Plate1	D11	Plate1-D11	NEG45	Undetermined	Undetermined	Undetermined	14	15950	0	0.000940379913485048
ACTAGGCCGAAGGTAATCAC	ACTAGGCCGA	AGGTAATCAC	Plate1	H07	Plate1-H07	NEG66	Undetermined	Undetermined	Undetermined	9	10219	30	0.000978473581213307
ACTATGGCGGAATTCGGAGC	ACTATGGCGG	AATTCGGAGC	Plate2	D01	Plate2-D01	ASYMPT31	Undetermined	Undetermined	32.54654	4	11144	892	0.000448631673396142
ACTCACAGCAGGCTCATAGC	ACTCACAGCA	GGCTCATAGC	Plate2	B04	Plate2-B04	ASYMPT12	Undetermined	Undetermined	30.923004	6	15908	1142	0.000440002514300082
ACTCACGGATAACGCGTATC	ACTCACGGAT	AACGCGTATC	Plate1	C11	Plate1-C11	SYMPT34	Undetermined	Undetermined	33.38202	6	8240	19	0.000849411479189419
ACTCAGACAGACAGACTCAC	ACTCAGACAG	ACAGACTCAC	Plate2	G02	Plate2-G02	SYMPT8	36.073093	38.529682	33.07747	7192	10061	318	0.714867819518982
ACTCGAGTCAGTCGAAGACC	ACTCGAGTCA	GTCGAAGACC	Plate4	C10	Plate4-C10	ASYMPT105	Undetermined	Undetermined	27.192755	8	19768	3448	0.000455258232586373
ACTCGTGAGAGGACACACAA	ACTCGTGAGA	GGACACACAA	Plate1	C02	Plate1-C02	NEG34	37.192795	Undetermined	Undetermined	10	16968	722	0.000648240909894513
ACTCTGCTTCCGGCATGATC	ACTCTGCTTC	CGGCATGATC	Plate4	G07	Plate4-G07	ASYMPT137	Undetermined	Undetermined	28.189314	4	9249	2474	0.000540540540540541
ACTGCCAACTAGCCAGAATC	ACTGCCAACT	AGCCAGAATC	Plate1	D01	Plate1-D01	NEG40	Undetermined	Undetermined	Undetermined	15	18392	120	0.00086989615614636
ACTGGAATAGCGTGGACGTA	ACTGGAATAG	CGTGGACGTA	Plate1	F11	Plate1-F11	NEG57	Undetermined	Undetermined	Undetermined	8	15124	110	0.00059504132231405
ACTGGCTATCGAGTGGAACG	ACTGGCTATC	GAGTGGAACG	Plate3	A02	Plate3-A02	NEG70	Undetermined	Undetermined	Undetermined	12	13013	0	0.000998924235438758
ACTGTAGTACATCCGTTGTC	ACTGTAGTAC	ATCCGTTGTC	Plate2	H11	Plate2-H11	ASYMPT80	Undetermined	41.98288	31.859512	1602	14150	1247	0.113278213553812
ACTTGTTAGCACCGCATCCT	ACTTGTTAGC	ACCGCATCCT	Plate2	F02	Plate2-F02	SYMPT7	31.17873	32.690376	29.272417	24491	2155	3205	11.3599257884972
ACTTGTTCCAGCCTTGTTAA	ACTTGTTCCA	GCCTTGTTAA	Plate1	H06	Plate1-H06	SYMPT59	21.194561	22.914371	33.179092	32695	74	2418	435.946666666667
AGAACCGACGATTCCTTGGT	AGAACCGACG	ATTCCTTGGT	Plate1	G05	Plate1-G05	SYMPT53	38.546318	40.983784	33.42825	8	16592	838	0.000542397396492497
AGAATGGTCGCCGCTGGAAT	AGAATGGTCG	CCGCTGGAAT	Plate3	D06	Plate3-D06	ASYMPT158	Undetermined	Undetermined	32.53682	7	9899	100	0.000808080808080808
AGACAGGCAATGGCAACAAC	AGACAGGCAA	TGGCAACAAC	Plate4	B09	Plate4-B09	ASYMPT95	Undetermined	Undetermined	31.985128	1	4802	1139	0.000416406412658755
AGACGAAGAATATAGGCGAA	AGACGAAGAA	TATAGGCGAA	Plate3	D09	Plate3-D09	NEG92	Undetermined	Undetermined	Undetermined	8	17081	172	0.000526870389884088
AGAGCCTGTCAGGCAACACA	AGAGCCTGTC	AGGCAACACA	Plate2	D02	Plate2-D02	SYMPT5	33.055275	34.462605	29.499548	8214	7097	1678	1.15736827275289
AGAGCCTTGGACGTCGTCCT	AGAGCCTTGG	ACGTCGTCCT	Plate2	H06	Plate2-H06	ASYMPT76	Undetermined	Undetermined	29.375904	8	11766	1756	0.000764850854083454
AGCACTTACAGACGACAATC	AGCACTTACA	GACGACAATC	Plate2	G07	Plate2-G07	ASYMPT67	Undetermined	Undetermined	27.878508	7	13697	937	0.000584026865235801
AGCCGTTCAGCGCTGATGAC	AGCCGTTCAG	CGCTGATGAC	Plate2	E07	Plate2-E07	ASYMPT46	Undetermined	Undetermined	30.245745	9	10153	140	0.000984833563127831
AGCGACGTTGAAGTACCTAG	AGCGACGTTG	AAGTACCTAG	Plate4	C07	Plate4-C07	ASYMPT102	Undetermined	Undetermined	32.315105	0	126	513	0.0078740157480315
AGCTCAAGCTAGCTTCCTCC	AGCTCAAGCT	AGCTTCCTCC	Plate4	G12	Plate4-G12	NPOS2	32.416115	35.591976	Undetermined	13	25809	2215	0.000542425416505231
AGCTGGAACAAGGTACCATC	AGCTGGAACA	AGGTACCATC	Plate2	E01	Plate2-E01	NEG3	Undetermined	Undetermined	Undetermined	13	15968	62	0.000876698603544367
AGGAGCAAGCCAAGCGCGAT	AGGAGCAAGC	CAAGCGCGAT	Plate1	B10	Plate1-B10	SYMPT27	31.388416	34.576786	32.511795	10111	6511	33	1.55282555282555
AGGAGGCTAAGCTTGTACTA	AGGAGGCTAA	GCTTGTACTA	Plate2	G08	Plate2-G08	ASYMPT68	Undetermined	Undetermined	33.372463	7	12841	241	0.000622955925868245
AGGAGTGTAGCGTCGAGAGT	AGGAGTGTAG	CGTCGAGAGT	Plate4	D01	Plate4-D01	NEG11	35.323624	Undetermined	Undetermined	2012	6330	1	0.317959248144053
AGGCACCTAACGATAGATAG	AGGCACCTAA	CGATAGATAG	Plate1	A03	Plate1-A03	SYMPT18	21.51817	22.79233	30.386475	28795	61	1650	464.451612903226
AGGCTACGAATGGCGACACT	AGGCTACGAA	TGGCGACACT	Plate3	F08	Plate3-F08	ASYMPT162	Undetermined	Undetermined	34.153786	8	6730	686	0.00133709701381667
AGGTCCACCAGCGGACGATA	AGGTCCACCA	GCGGACGATA	Plate1	D06	Plate1-D06	SYMPT37	30.318214	32.26138	31.79589	7063	5686	19	1.24213117636715
AGTCCTTCACACCTTCTCCG	AGTCCTTCAC	ACCTTCTCCG	Plate4	B05	Plate4-B05	ASYMPT91	Undetermined	Undetermined	25.030296	434	6619	3462	0.0657099697885196
AGTCTCGTAATCGAATAGGA	AGTCTCGTAA	TCGAATAGGA	Plate3	B05	Plate3-B05	NEG78	Undetermined	Undetermined	Undetermined	18	14467	143	0.00131324301907658
AGTGAGGATACTACTGAGAG	AGTGAGGATA	CTACTGAGAG	Plate1	A07	Plate1-A07	SYMPT20	Undetermined	Undetermined	32.77677	5	9681	80	0.00061970667217517
AGTGTGCTTAGGCTAGCTTA	AGTGTGCTTA	GGCTAGCTTA	Plate3	B09	Plate3-B09	NEG80	Undetermined	Undetermined	Undetermined	10	13658	0	0.00080532981916685
AGTGTTCGAATCTTCGGAGG	AGTGTTCGAA	TCTTCGGAGG	Plate4	E01	Plate4-E01	SYMPT14	Undetermined	Undetermined	24.288225	7	19846	2305	0.000403083589459364
ATACCGATCGAGTCTACGGC	ATACCGATCG	AGTCTACGGC	Plate4	D08	Plate4-D08	ASYMPT112	Undetermined	Undetermined	26.899996	5	5297	1716	0.00113250283125708
ATACCGTGTCACCGGTTCAT	ATACCGTGTC	ACCGGTTCAT	Plate2	A02	Plate2-A02	ASYMPT2	30.443266	29.956104	30.617245	25637	5348	1884	4.79304542905216
ATAGGCCTTACTTAAGAGCG	ATAGGCCTTA	CTTAAGAGCG	Plate2	C01	Plate2-C01	ASYMPT21	Undetermined	Undetermined	28.577353	10	17528	1699	0.00062753151919676
ATAGGCGGATACACACGTGG	ATAGGCGGAT	ACACACGTGG	Plate2	C06	Plate2-C06	ASYMPT25	Undetermined	Undetermined	24.764982	6	13482	1849	0.000519172291033153
ATCATCGACAGTACGTCCAT	ATCATCGACA	GTACGTCCAT	Plate2	C05	Plate2-C05	ASYMPT24	Undetermined	Undetermined	28.849787	17	19002	3045	0.000947218860179972
ATCGCTCAGAGCCTTGGAAT	ATCGCTCAGA	GCCTTGGAAT	Plate1	H11	Plate1-H11	NEG68	Undetermined	Undetermined	Undetermined	20	22924	1031	0.000916030534351145
ATCGTATGGAGCTGGACACT	ATCGTATGGA	GCTGGACACT	Plate1	C01	Plate1-C01	SYMPT29	Undetermined	Undetermined	31.725618	12	11883	1093	0.00109390777515988
ATCTACATGCGATTCGCAAG	ATCTACATGC	GATTCGCAAG	Plate4	B10	Plate4-B10	ASYMPT96	Undetermined	Undetermined	31.955244	5	9014	265	0.000665557404326123
ATCTCGGAGGATGCGGAACA	ATCTCGGAGG	ATGCGGAACA	Plate1	E06	Plate1-E06	NEG48	Undetermined	Undetermined	Undetermined	59	7795	46	0.00769625448948179
ATGATGCGACAACACTCGAT	ATGATGCGAC	AACACTCGAT	Plate3	B08	Plate3-B08	ASYMPT155	Undetermined	Undetermined	33.2401	19	21694	1520	0.000921871398939848
ATGCCTCATATACGCTGCCT	ATGCCTCATA	TACGCTGCCT	Plate1	A11	Plate1-A11	SYMPT22	16.894054	17.366198	31.741014	28726	49	1538	574.54
ATGCTACTGGAGCTATCGTC	ATGCTACTGG	AGCTATCGTC	Plate1	D12	Plate1-D12	SPOS1	22.364424	23.573029	30.461897	34002	148	1830	228.208053691275
ATGCTCCGGAGTCGATTAGA	ATGCTCCGGA	GTCGATTAGA	Plate2	H12	Plate2-H12	NEG5	Undetermined	Undetermined	Undetermined	14	25304	638	0.000592768227622999
ATGGCCTACCGGCTTGATCC	ATGGCCTACC	GGCTTGATCC	Plate2	C07	Plate2-C07	ASYMPT26	Undetermined	Undetermined	32.8349	4	5143	658	0.000972006220839813
ATGTGGAAGAGTGGAGCTAA	ATGTGGAAGA	GTGGAGCTAA	Plate1	G09	Plate1-G09	SYMPT55	19.975151	21.412073	31.950071	39797	73	494	537.810810810811
ATGTTCCTCCGAAGACGTCT	ATGTTCCTCC	GAAGACGTCT	Plate1	G06	Plate1-G06	NEG60	Undetermined	Undetermined	Undetermined	12	15172	206	0.000856785078758321
ATTACCGACCCGTACTCGAC	ATTACCGACC	CGTACTCGAC	Plate2	E09	Plate2-E09	ASYMPT48	34.78512	36.633022	30.68137	1857	3759	1031	0.494148936170213
ATTAGCTGACACCAGATGTC	ATTAGCTGAC	ACCAGATGTC	Plate4	B06	Plate4-B06	ASYMPT92	Undetermined	Undetermined	29.701458	5	6761	1652	0.000887311446317658
ATTCGCAACAGCCATACCTG	ATTCGCAACA	GCCATACCTG	Plate4	F11	Plate4-F11	ASYMPT133	Undetermined	Undetermined	29.024067	20	14628	3044	0.00143550481919475
ATTGAGCTAGCGTTATCCGG	ATTGAGCTAG	CGTTATCCGG	Plate1	A09	Plate1-A09	SYMPT21	22.646933	23.737635	34.99047	27111	154	930	174.916129032258
ATTGCAGATCGACGAGTTCT	ATTGCAGATC	GACGAGTTCT	Plate1	F01	Plate1-F01	NEG52	Undetermined	Undetermined	Undetermined	10	14139	27	0.000777934936350778
CAACCGTCAATGCGTACGTG	CAACCGTCAA	TGCGTACGTG	Plate4	E07	Plate4-E07	ASYMPT120	Undetermined	Undetermined	32.06496	4	3255	2016	0.00153562653562654
CAACTACGTGAACACGCTGA	CAACTACGTG	AACACGCTGA	Plate3	H04	Plate3-H04	SYMPT81	29.157875	34.47891	30.561687	2611	5520	1622	0.473102698786452
CACGGTTGAAGAGGTAACGG	CACGGTTGAA	GAGGTAACGG	Plate2	A08	Plate2-A08	ASYMPT6	Undetermined	Undetermined	31.690361	9	12611	1015	0.000792895654931811
CACGTAGTAAGCTGTTGTTA	CACGTAGTAA	GCTGTTGTTA	Plate3	D02	Plate3-D02	SYMPT70	Undetermined	Undetermined	33.90445	5	12568	2457	0.000477364945500835
CACTCCACGATAGGAAGGCG	CACTCCACGA	TAGGAAGGCG	Plate1	C07	Plate1-C07	SYMPT32	19.770132	20.28342	30.71725	26809	41	1764	638.333333333333
CAGAACCACATACCGTAGGA	CAGAACCACA	TACCGTAGGA	Plate2	A05	Plate2-A05	NEG1	Undetermined	Undetermined	Undetermined	7	10609	3	0.000754005655042413
CAGCCAGGAACTAGCCAACA	CAGCCAGGAA	CTAGCCAACA	Plate4	B08	Plate4-B08	ASYMPT94	Undetermined	Undetermined	30.766666	3	10402	3219	0.000384504469864462
CAGCTCGTTCATCCAGCTAA	CAGCTCGTTC	ATCCAGCTAA	Plate4	A07	Plate4-A07	ASYMPT84	Undetermined	Undetermined	26.901812	3	8443	1923	0.000473709142586452
CAGCTTGAAGAGCCACACGA	CAGCTTGAAG	AGCCACACGA	Plate3	C07	Plate3-C07	ASYMPT156	Undetermined	Undetermined	32.548107	4	10513	1676	0.000475556400989157
CAGTAGTTACCATGAGACGA	CAGTAGTTAC	CATGAGACGA	Plate4	G05	Plate4-G05	ASYMPT135	17.102896	15.94451	29.509626	42899	67	3309	630.882352941176
CAGTGATGTCCATGGCATTA	CAGTGATGTC	CATGGCATTA	Plate2	H03	Plate2-H03	ASYMPT73	Undetermined	Undetermined	31.733915	12	11051	2766	0.00117625769091567
CAGTGCAACCGCCTCTACTT	CAGTGCAACC	GCCTCTACTT	Plate1	H12	Plate1-H12	NEG69	Undetermined	Undetermined	Undetermined	8	18716	480	0.000480846289469466
CAGTGGCTTCAGCTATATCC	CAGTGGCTTC	AGCTATATCC	Plate4	D05	Plate4-D05	ASYMPT109	Undetermined	Undetermined	31.72352	10	15489	2071	0.000710135571336346
CAGTGTTAGATAATACCGGA	CAGTGTTAGA	TAATACCGGA	Plate3	E05	Plate3-E05	SYMPT74	Undetermined	Undetermined	31.980621	6	9966	1634	0.000702317648239189
CATCACGTAAGACGAGCAGT	CATCACGTAA	GACGAGCAGT	Plate1	F04	Plate1-F04	SYMPT47	Undetermined	Undetermined	34.810623	11	11587	297	0.00103555402140145
CATCGTAACACAATATCGAC	CATCGTAACA	CAATATCGAC	Plate4	A11	Plate4-A11	ASYMPT88	Undetermined	Undetermined	31.750444	18	22724	5803	0.000836083608360836
CATGCACTTAAAGAGCTATC	CATGCACTTA	AAGAGCTATC	Plate4	E10	Plate4-E10	ASYMPT123	Undetermined	Undetermined	26.62046	7	12108	3502	0.000660665620612767
CATGCCTTGGATGAGGCGAG	CATGCCTTGG	ATGAGGCGAG	Plate3	D03	Plate3-D03	NEG89	Undetermined	Undetermined	Undetermined	5	11911	1	0.000503693754197448
CATTAGGCGACGGAGGAGTA	CATTAGGCGA	CGGAGGAGTA	Plate1	D10	Plate1-D10	SYMPT39	32.34613	35.75989	32.619133	4954	7817	894	0.633793809158352
CATTCAGCCTAACCTGCTCA	CATTCAGCCT	AACCTGCTCA	Plate1	D03	Plate1-D03	NEG41	Undetermined	Undetermined	Undetermined	3	4549	14	0.000879120879120879
CATTGTGGTGAACTGCCAAG	CATTGTGGTG	AACTGCCAAG	Plate4	H09	Plate4-H09	ASYMPT148	Undetermined	Undetermined	28.503036	6	13094	2340	0.000534555173730431
CCAATGTGTCAGGTGTCACC	CCAATGTGTC	AGGTGTCACC	Plate3	A01	Plate3-A01	SYMPT62	37.042255	41.988914	32.85612	15	18363	1927	0.000871269875844043
CCACAAGAATAAGTAGATGC	CCACAAGAAT	AAGTAGATGC	Plate3	H05	Plate3-H05	NEG113	Undetermined	Undetermined	Undetermined	4	10146	1	0.000492756479747709
CCACCTAGTGAGTCGGACAC	CCACCTAGTG	AGTCGGACAC	Plate3	G05	Plate3-G05	SYMPT79	Undetermined	Undetermined	33.601505	13	11137	187	0.00125695816124978
CCACTGAAGGAGTGGATTGG	CCACTGAAGG	AGTGGATTGG	Plate1	G10	Plate1-G10	NEG62	Undetermined	Undetermined	Undetermined	12	10442	0	0.00124485301158671
CCAGCTATGCAACCTCGGAA	CCAGCTATGC	AACCTCGGAA	Plate4	D07	Plate4-D07	ASYMPT111	Undetermined	Undetermined	28.752514	14	16253	3021	0.000922849760059062
CCAGGAACAGAGATTGTGGC	CCAGGAACAG	AGATTGTGGC	Plate1	D09	Plate1-D09	NEG44	Undetermined	Undetermined	Undetermined	4	8471	1	0.000590179414542021
CCAGTAACCAAGAACGCACA	CCAGTAACCA	AGAACGCACA	Plate2	G01	Plate2-G01	ASYMPT62	35.75219	41.738144	32.627625	9	16667	3317	0.000599952003839693
CCATGAGTGCGAGCTTAACA	CCATGAGTGC	GAGCTTAACA	Plate3	C10	Plate3-C10	NEG86	Undetermined	Undetermined	Undetermined	2	9233	587	0.00032488628979857
CCGACTTACCAACCGTCAGC	CCGACTTACC	AACCGTCAGC	Plate4	H01	Plate4-H01	NEG19	Undetermined	Undetermined	Undetermined	0	33	0	0.0294117647058824
CCTCCATCTGAAGGACCGTC	CCTCCATCTG	AAGGACCGTC	Plate2	D12	Plate2-D12	ASYMPT41	Undetermined	Undetermined	31.03815	2	6589	690	0.000455235204855842
CCTCCATTAAGCGTCCATTG	CCTCCATTAA	GCGTCCATTG	Plate1	F12	Plate1-F12	EXT3	Undetermined	Undetermined	27.063498	8	11596	3267	0.000776062774855566
CCTCGCAGTAGAAGGACTCG	CCTCGCAGTA	GAAGGACTCG	Plate2	F01	Plate2-F01	ASYMPT52	Undetermined	Undetermined	29.275164	4	6602	2881	0.00075723156141148
CCTGACTAAGAACAAGGCGT	CCTGACTAAG	AACAAGGCGT	Plate3	C05	Plate3-C05	SYMPT69	Undetermined	Undetermined	27.98158	3	14920	2169	0.000268078547014275
CCTGGAATCATCCGCAACCA	CCTGGAATCA	TCCGCAACCA	Plate1	C08	Plate1-C08	NEG37	Undetermined	Undetermined	Undetermined	4	11976	438	0.000417466811388495
CCTGTCATTAGCCATAGAGG	CCTGTCATTA	GCCATAGAGG	Plate4	F06	Plate4-F06	ASYMPT128	Undetermined	Undetermined	31.700235	7	15834	3257	0.000505209977897064
CCTTCCTAACGCCTACAGGA	CCTTCCTAAC	GCCTACAGGA	Plate4	G08	Plate4-G08	ASYMPT138	Undetermined	40.924732	29.964987	6	9040	2035	0.000774250635991594
CCTTCGACTACGTCACTAGG	CCTTCGACTA	CGTCACTAGG	Plate3	B01	Plate3-B01	NEG76	Undetermined	Undetermined	Undetermined	0	1522	0	0.000656598818122127
CGACGTTCACGAACCACGCT	CGACGTTCAC	GAACCACGCT	Plate1	H08	Plate1-H08	SYMPT60	Undetermined	Undetermined	33.427418	6	10303	51	0.000679347826086957
CGACTACTCCGCGACCAGTT	CGACTACTCC	GCGACCAGTT	Plate2	H07	Plate2-H07	ASYMPT77	Undetermined	Undetermined	28.956434	9	13113	2995	0.000762543846271161
CGAGCACAATATGGCCTTGA	CGAGCACAAT	ATGGCCTTGA	Plate3	C09	Plate3-C09	ASYMPT157	Undetermined	Undetermined	31.896784	6	8312	1851	0.000842054613256346
CGATCTGGAACATGGAAGGA	CGATCTGGAA	CATGGAAGGA	Plate2	B11	Plate2-B11	ASYMPT19	Undetermined	Undetermined	31.122168	7	6919	3643	0.00115606936416185
CGATGGCGATACGTGAATGT	CGATGGCGAT	ACGTGAATGT	Plate1	F02	Plate1-F02	SYMPT46	21.914219	23.515488	33.00276	39946	124	2446	319.576
CGCTGTTGGACGGTATGGAG	CGCTGTTGGA	CGGTATGGAG	Plate2	A03	Plate2-A03	SYMPT1	37.838917	37.601803	30.152111	859	8340	2663	0.103105143268193
CGCTTCTACAGCCTACCACT	CGCTTCTACA	GCCTACCACT	Plate1	H03	Plate1-H03	NEG64	Undetermined	Undetermined	Undetermined	4	9870	58	0.000506534292371594
CGTCCAATCCACTCGTATCG	CGTCCAATCC	ACTCGTATCG	Plate2	B07	Plate2-B07	ASYMPT15	Undetermined	Undetermined	29.648169	3	7165	3718	0.000558191459670667
CGTCGAACAATAGTAAGCCA	CGTCGAACAA	TAGTAAGCCA	Plate2	B03	Plate2-B03	SYMPT3	36.993454	39.94256	30.453817	9	3602	2991	0.00277546489036914
CGTCTATCACGTCCTTAGCG	CGTCTATCAC	GTCCTTAGCG	Plate2	B08	Plate2-B08	ASYMPT16	Undetermined	Undetermined	29.805471	1	5853	800	0.000341646737273659
CGTCTTGATAGGCATGATTA	CGTCTTGATA	GGCATGATTA	Plate2	D04	Plate2-D04	ASYMPT33	Undetermined	Undetermined	30.959103	13	15398	2707	0.00090914994480161
CGTTGGTGAAGCAGAGTGGT	CGTTGGTGAA	GCAGAGTGGT	Plate2	B02	Plate2-B02	SYMPT2	30.814625	33.382248	28.37466	19299	4337	2580	4.44905486399262
CGTTGTCCAATGAACGTTGG	CGTTGTCCAA	TGAACGTTGG	Plate2	B09	Plate2-B09	ASYMPT17	23.325748	22.683968	29.81558	31387	108	2856	287.963302752294
CTATGGTGGAGCTTGCAATC	CTATGGTGGA	GCTTGCAATC	Plate3	E07	Plate3-E07	ASYMPT160	Undetermined	Undetermined	35.897022	3	8378	314	0.000477383936030553
CTCATGCCTAAATCACGCCT	CTCATGCCTA	AATCACGCCT	Plate1	G02	Plate1-G02	NEG58	Undetermined	Undetermined	Undetermined	10	12189	33	0.000902378999179655
CTCCGCATTCCCAGCTGTAT	CTCCGCATTC	CCAGCTGTAT	Plate2	C12	Plate2-C12	NEG2	Undetermined	Undetermined	Undetermined	4	11521	1622	0.000433952438812706
CTCCGTTCCAGTTAGAGGTA	CTCCGTTCCA	GTTAGAGGTA	Plate1	F08	Plate1-F08	SYMPT49	Undetermined	40.344418	33.110424	4	15238	2281	0.000328105518734825
CTCGAACGGTAACCGCACAG	CTCGAACGGT	AACCGCACAG	Plate3	G06	Plate3-G06	NEG108	Undetermined	Undetermined	Undetermined	106	8695	47	0.0123045078196872
CTCGATCGACGGTATACCTA	CTCGATCGAC	GGTATACCTA	Plate4	D02	Plate4-D02	SYMPT13	17.939985	17.879095	28.18637	33164	77	3964	425.192307692308
CTCTCACCGTACATCGATGC	CTCTCACCGT	ACATCGATGC	Plate1	D05	Plate1-D05	NEG42	Undetermined	Undetermined	Undetermined	10	15727	102	0.000699389623601221
CTCTCCGCTAGGTATGGCTG	CTCTCCGCTA	GGTATGGCTG	Plate2	G06	Plate2-G06	ASYMPT66	Undetermined	Undetermined	29.814161	1	8455	1470	0.000236518448438978
CTGACGTATGAAGGCGTGAT	CTGACGTATG	AAGGCGTGAT	Plate3	C08	Plate3-C08	NEG85	Undetermined	Undetermined	Undetermined	3	9624	0	0.000415584415584416
CTGACTCGAATCACTCCGTC	CTGACTCGAA	TCACTCCGTC	Plate3	D07	Plate3-D07	NEG91	Undetermined	Undetermined	Undetermined	4	12620	18	0.000396165121622692
CTGAGCTGATACCGCGAAGT	CTGAGCTGAT	ACCGCGAAGT	Plate1	A08	Plate1-A08	NEG25	Undetermined	Undetermined	Undetermined	2	7698	0	0.000389660994934407
CTGCATGTCAATCGCATTAG	CTGCATGTCA	ATCGCATTAG	Plate3	H09	Plate3-H09	NEG115	Undetermined	Undetermined	Undetermined	81	1486	114	0.0551445864156019
CTGGCATGGAGGAGCTATTA	CTGGCATGGA	GGAGCTATTA	Plate3	E08	Plate3-E08	NEG97	Undetermined	Undetermined	Undetermined	11	11649	1032	0.00103004291845494
CTGTAGGTGGCAATGGCGAG	CTGTAGGTGG	CAATGGCGAG	Plate2	G12	Plate2-G12	NPOS1	32.47876	34.499184	Undetermined	8	20691	2912	0.0004349507055867
CTGTCGCTTACCGCCTAAGA	CTGTCGCTTA	CCGCCTAAGA	Plate1	H01	Plate1-H01	NEG63	20.712963	26.930079	32.77462	39674	59	2471	661.25
CTGTGATTCAGACAGCGTTA	CTGTGATTCA	GACAGCGTTA	Plate3	F11	Plate3-F11	NEG105	Undetermined	Undetermined	Undetermined	8	14883	2117	0.000604676162321957
CTGTTCGACATGGCCTGTTG	CTGTTCGACA	TGGCCTGTTG	Plate2	C04	Plate2-C04	ASYMPT23	Undetermined	Undetermined	29.490534	2	10898	2152	0.000275254610514726
CTTCAGCGTATAACTAGCGG	CTTCAGCGTA	TAACTAGCGG	Plate1	A12	Plate1-A12	NEG27	Undetermined	Undetermined	Undetermined	1	1627	0	0.00122850122850123
GAACGCGATGAATTGCGGAT	GAACGCGATG	AATTGCGGAT	Plate2	C11	Plate2-C11	ASYMPT30	Undetermined	Undetermined	31.177391	5	16398	2043	0.000365875968046832
GAACTTAGCAAACTGGCGTA	GAACTTAGCA	AACTGGCGTA	Plate3	H08	Plate3-H08	ASYMPT165	Undetermined	Undetermined	Undetermined	9	10718	1249	0.00093292284728053
GAAGATGACCGGCAATAACT	GAAGATGACC	GGCAATAACT	Plate2	D05	Plate2-D05	ASYMPT34	Undetermined	Undetermined	34.510273	9	15054	2223	0.00066423115244105
GAAGGTGGTAAAGGTTCGCT	GAAGGTGGTA	AAGGTTCGCT	Plate2	H08	Plate2-H08	NEG4	Undetermined	Undetermined	Undetermined	11	11060	3	0.0010848928668294
GAAGTCCGTGAACTCACGGC	GAAGTCCGTG	AACTCACGGC	Plate4	C06	Plate4-C06	ASYMPT101	Undetermined	Undetermined	33.064938	9	13685	1318	0.000730673681134006
GAATCTGGACGCTGAAGATG	GAATCTGGAC	GCTGAAGATG	Plate2	G05	Plate2-G05	ASYMPT65	Undetermined	Undetermined	31.987803	3	7793	2111	0.000513215293815756
GAATGTTCACGCCAAGTAAT	GAATGTTCAC	GCCAAGTAAT	Plate4	F01	Plate4-F01	NEG15	Undetermined	Undetermined	Undetermined	10	29246	1183	0.000376106951140288
GAATTGCGGACATTCCATGG	GAATTGCGGA	CATTCCATGG	Plate4	A09	Plate4-A09	ASYMPT86	Undetermined	Undetermined	Undetermined	4	6695	1077	0.000746714456391876
GACACCAATACCGGTGTGAT	GACACCAATA	CCGGTGTGAT	Plate2	C03	Plate2-C03	ASYMPT22	Undetermined	Undetermined	38.0106	7	12718	2377	0.000628980265744162
GACACGTTAATGGCCATATA	GACACGTTAA	TGGCCATATA	Plate4	E08	Plate4-E08	ASYMPT121	Undetermined	Undetermined	26.55898	10	17081	2821	0.000643952698747219
GACAGATCAATTCGATGACG	GACAGATCAA	TTCGATGACG	Plate3	A09	Plate3-A09	ASYMPT153	Undetermined	Undetermined	Undetermined	31	17305	3422	0.00184906968681382
GACAGTTCGCGCCAGTAGGT	GACAGTTCGC	GCCAGTAGGT	Plate4	F10	Plate4-F10	ASYMPT132	Undetermined	Undetermined	29.82974	12	16839	3297	0.000771971496437055
GACATGCATAGCAACCTGAG	GACATGCATA	GCAACCTGAG	Plate4	E12	Plate4-E12	ASYMPT125	Undetermined	Undetermined	29.358976	4	6721	2715	0.000743826242189824
GACCGTGTTGAGAGACTGTA	GACCGTGTTG	AGAGACTGTA	Plate1	F03	Plate1-F03	NEG53	Undetermined	Undetermined	Undetermined	0	3540	1446	0.000282406099971759
GACCTTAGACGCCAGTGAAG	GACCTTAGAC	GCCAGTGAAG	Plate4	F05	Plate4-F05	ASYMPT127	Undetermined	Undetermined	28.216614	18	13527	3735	0.00140449438202247
GACCTTCTCATCTCAGCGTG	GACCTTCTCA	TCTCAGCGTG	Plate1	C12	Plate1-C12	NEG39	Undetermined	Undetermined	Undetermined	15	13602	2	0.00117621112989782
GACGTTGCTAGGAGAAGTAA	GACGTTGCTA	GGAGAAGTAA	Plate3	E02	Plate3-E02	NEG94	Undetermined	Undetermined	Undetermined	17	18597	3426	0.000967846004946768
GAGAATCGGAGGACACCATT	GAGAATCGGA	GGACACCATT	Plate1	B05	Plate1-B05	NEG30	Undetermined	Undetermined	Undetermined	3	13298	1	0.000300774494322881
GAGAGACGCAGACGAACGTT	GAGAGACGCA	GACGAACGTT	Plate2	E11	Plate2-E11	ASYMPT50	34.727215	35.761665	25.300337	5301	10515	2145	0.50418410041841
GAGAGATACGCGCCAACTAA	GAGAGATACG	CGCCAACTAA	Plate3	B06	Plate3-B06	ASYMPT154	Undetermined	Undetermined	32.908943	2	11099	1067	0.00027027027027027
GAGAGTATCCCCGTATCTAA	GAGAGTATCC	CCGTATCTAA	Plate4	C02	Plate4-C02	NEG9	Undetermined	Undetermined	Undetermined	8	18775	1	0.00047933532168726
GAGATGCGAAGTATCACTGC	GAGATGCGAA	GTATCACTGC	Plate3	A04	Plate3-A04	NEG71	Undetermined	Undetermined	Undetermined	4	10579	0	0.000472589792060492
GAGCCATCACAGCCTCCTAA	GAGCCATCAC	AGCCTCCTAA	Plate1	E01	Plate1-E01	SYMPT40	Undetermined	Undetermined	32.401928	2	8713	2556	0.000344273582740418
GAGCCGATAATCTACGACGA	GAGCCGATAA	TCTACGACGA	Plate4	E11	Plate4-E11	ASYMPT124	Undetermined	Undetermined	31.882553	5	8069	1554	0.000743494423791822
GAGGATGGCATCCGGTCCTT	GAGGATGGCA	TCCGGTCCTT	Plate2	E02	Plate2-E02	SYMPT6	Undetermined	Undetermined	36.51181	7	17263	614	0.00046339202965709
GAGGTTGGTCAATCTGCATG	GAGGTTGGTC	AATCTGCATG	Plate3	H12	Plate3-H12	NEG117	Undetermined	Undetermined	Undetermined	0	4	127	0.2
GAGTAGTCTCACATCGCACT	GAGTAGTCTC	ACATCGCACT	Plate2	H04	Plate2-H04	ASYMPT74	Undetermined	Undetermined	27.097797	9	12795	834	0.000781494216942795
GAGTCGCATAGCCAATCCTT	GAGTCGCATA	GCCAATCCTT	Plate4	F07	Plate4-F07	ASYMPT129	Undetermined	Undetermined	33.099648	7	16284	601	0.000491249616211237
GAGTGTCTAATCGCGTAGGT	GAGTGTCTAA	TCGCGTAGGT	Plate1	B08	Plate1-B08	SYMPT26	16.609095	17.62245	32.452343	30151	41	1210	717.904761904762
GATCATTGGAGTTAAGACGT	GATCATTGGA	GTTAAGACGT	Plate3	C04	Plate3-C04	NEG83	Undetermined	Undetermined	Undetermined	3	10302	2023	0.000388236435989518
GATCGATGAACCAGCCAGTT	GATCGATGAA	CCAGCCAGTT	Plate4	C12	Plate4-C12	ASYMPT107	Undetermined	Undetermined	26.022133	17	21158	2877	0.000850701829008932
GATCGTGTGAGACGAGCCAA	GATCGTGTGA	GACGAGCCAA	Plate2	E12	Plate2-E12	ASYMPT51	Undetermined	Undetermined	27.705353	9	14006	1953	0.000713928749910759
GATGACGATAGGACTTAACG	GATGACGATA	GGACTTAACG	Plate2	A04	Plate2-A04	ASYMPT3	Undetermined	Undetermined	34.232094	10	18683	907	0.000588739028045386
GATGGTCGAATCTAACCGTC	GATGGTCGAA	TCTAACCGTC	Plate4	D03	Plate4-D03	NEG12	Undetermined	Undetermined	Undetermined	7	15019	37	0.000532623169107856
GATTCTCTCCGCGATTGCTG	GATTCTCTCC	GCGATTGCTG	Plate1	B12	Plate1-B12	SYMPT28	Undetermined	Undetermined	36.128063	222	6064	519	0.0367683429513603
GCAATTCCTCAGCTGTATGT	GCAATTCCTC	AGCTGTATGT	Plate1	G07	Plate1-G07	SYMPT54	21.951365	22.615685	33.386093	35357	61	1379	570.290322580645
GCATATTAGCGCGAATATCA	GCATATTAGC	GCGAATATCA	Plate3	F03	Plate3-F03	NEG101	Undetermined	Undetermined	Undetermined	7	13395	1	0.000597193191997611
GCATGGAGACGCAAGAGTCG	GCATGGAGAC	GCAAGAGTCG	Plate1	A10	Plate1-A10	NEG26	Undetermined	Undetermined	Undetermined	76	7224	535	0.0106574394463668
GCCACACCTAGCGGAAGTAT	GCCACACCTA	GCGGAAGTAT	Plate1	C04	Plate1-C04	NEG35	Undetermined	Undetermined	Undetermined	9	14417	0	0.00069357747260369
GCCGAAGTAGACGAGTGATG	GCCGAAGTAG	ACGAGTGATG	Plate2	G10	Plate2-G10	ASYMPT70	Undetermined	Undetermined	29.73255	4	10745	1748	0.000465289410013028
GCCGATTCCATCAGTGTCAA	GCCGATTCCA	TCAGTGTCAA	Plate1	C05	Plate1-C05	SYMPT31	Undetermined	Undetermined	31.311863	9	15061	1660	0.000663922453857389
GCCGTGTAACGTGCTACTAT	GCCGTGTAAC	GTGCTACTAT	Plate1	C10	Plate1-C10	NEG38	Undetermined	Undetermined	Undetermined	7	12654	950	0.000632161201106282
GCCTTGAATCGAGTTGCACA	GCCTTGAATC	GAGTTGCACA	Plate3	H06	Plate3-H06	ASYMPT164	Undetermined	Undetermined	33.46472	2	6394	913	0.000469116497263487
GCCTTGCCAACAAGTCTGAC	GCCTTGCCAA	CAAGTCTGAC	Plate4	C01	Plate4-C01	SYMPT12	17.98748	18.70402	25.625778	47481	76	2890	616.649350649351
GCTAACGTAATGCGCCTGAA	GCTAACGTAA	TGCGCCTGAA	Plate4	H04	Plate4-H04	ASYMPT143	Undetermined	Undetermined	30.511387	3	8307	1664	0.000481463649494463
GCTACGCTGAGCCTATGCTA	GCTACGCTGA	GCCTATGCTA	Plate3	F10	Plate3-F10	ASYMPT173	Undetermined	Undetermined	Undetermined	9	15888	1344	0.000629366228208194
GCTCCGTGTACGCAAGAGCT	GCTCCGTGTA	CGCAAGAGCT	Plate4	C09	Plate4-C09	ASYMPT104	Undetermined	Undetermined	30.144815	10	16986	1989	0.000647554011891446
GCTCCTACAATCTGATCCGG	GCTCCTACAA	TCTGATCCGG	Plate1	E03	Plate1-E03	SYMPT41	25.029886	27.001682	31.33377	35487	355	2849	99.685393258427
GCTGACAAGAGGTAAGTGAA	GCTGACAAGA	GGTAAGTGAA	Plate2	A09	Plate2-A09	ASYMPT7	Undetermined	Undetermined	32.96394	6	10437	383	0.00067062655681165
GCTGAGTCTAGCTGAGCAGA	GCTGAGTCTA	GCTGAGCAGA	Plate4	B04	Plate4-B04	ASYMPT90	Undetermined	Undetermined	30.205328	0	86	547	0.0114942528735632
GCTTACACTAGGTTACTCGA	GCTTACACTA	GGTTACTCGA	Plate1	E08	Plate1-E08	NEG49	Undetermined	Undetermined	Undetermined	8	17920	2861	0.000502204118073768
GCTTCCATTGATTCGAACGT	GCTTCCATTG	ATTCGAACGT	Plate1	E12	Plate1-E12	NEG51	Undetermined	Undetermined	Undetermined	15	15404	0	0.00103862382343395
GCTTGTGAGGACTCTAGAGG	GCTTGTGAGG	ACTCTAGAGG	Plate3	B04	Plate3-B04	SYMPT66	Undetermined	Undetermined	33.84186	3	11449	2519	0.000349344978165939
GGACATGTTGAGCCTCAGTT	GGACATGTTG	AGCCTCAGTT	Plate2	D10	Plate2-D10	ASYMPT39	28.857162	29.208172	29.88208	25608	1454	1463	17.6006872852234
GGACTTCTAAGCCAACTCAG	GGACTTCTAA	GCCAACTCAG	Plate3	F12	Plate3-F12	EXT4	Undetermined	Undetermined	Undetermined	6	10947	2156	0.000639386189258312
GGAGAAGGCATGATTGAGCG	GGAGAAGGCA	TGATTGAGCG	Plate2	D09	Plate2-D09	ASYMPT38	Undetermined	Undetermined	33.216297	11	13781	105	0.00087070091423596
GGAGTACTCATCAACCTCCG	GGAGTACTCA	TCAACCTCCG	Plate1	H02	Plate1-H02	SYMPT57	17.431898	20.106628	27.733652	24935	46	2430	530.553191489362
GGAGTTCCTAAAGACACTGT	GGAGTTCCTA	AAGACACTGT	Plate4	H05	Plate4-H05	ASYMPT144	Undetermined	Undetermined	29.481941	7	12166	1159	0.000657516232431988
GGATGGCGTAGGATGAAGTT	GGATGGCGTA	GGATGAAGTT	Plate2	E03	Plate2-E03	ASYMPT42	Undetermined	Undetermined	25.709248	6	12875	2040	0.000543647095371233
GGATTAATGGCAGTAGGCGA	GGATTAATGG	CAGTAGGCGA	Plate4	G06	Plate4-G06	ASYMPT136	Undetermined	Undetermined	31.315968	21	20379	2537	0.00107948969578018
GGATTCATCATAGCCTCTCA	GGATTCATCA	TAGCCTCTCA	Plate3	F01	Plate3-F01	NEG100	Undetermined	Undetermined	Undetermined	6	11987	1	0.000583917250583917
GGATTGCTACCGCGTAGTAA	GGATTGCTAC	CGCGTAGTAA	Plate3	D05	Plate3-D05	NEG90	Undetermined	Undetermined	Undetermined	0	110	462	0.00900900900900901
GGCAAGGTATAGCTCAACGT	GGCAAGGTAT	AGCTCAACGT	Plate2	F03	Plate2-F03	ASYMPT53	Undetermined	Undetermined	31.083025	11	13658	2772	0.000878541620909291
GGCAATCTAATGGAGGTAAT	GGCAATCTAA	TGGAGGTAAT	Plate4	E02	Plate4-E02	NEG13	Undetermined	Undetermined	Undetermined	6	14488	1	0.000483125129408517
GGCACGTTCTACGGACAGTA	GGCACGTTCT	ACGGACAGTA	Plate1	G08	Plate1-G08	NEG61	Undetermined	Undetermined	Undetermined	0	3557	37	0.000281056773468241
GGCATCTTACACCACTCGTC	GGCATCTTAC	ACCACTCGTC	Plate3	B11	Plate3-B11	NEG81	Undetermined	Undetermined	Undetermined	6	10445	34	0.000670112961899292
GGCGAATACTAATGAGGCCG	GGCGAATACT	AATGAGGCCG	Plate2	E05	Plate2-E05	ASYMPT44	Undetermined	Undetermined	31.47699	10	17330	2133	0.000634700825111073
GGCTTAGCATACAATAAGGC	GGCTTAGCAT	ACAATAAGGC	Plate4	D10	Plate4-D10	ASYMPT114	Undetermined	Undetermined	30.886011	1	3674	1443	0.00054421768707483
GGTCGATACATCGAGGCTAT	GGTCGATACA	TCGAGGCTAT	Plate4	C04	Plate4-C04	NEG10	Undetermined	Undetermined	Undetermined	22	24386	293	0.000943125435682946
GGTCGTGGAAGGTACAAGTT	GGTCGTGGAA	GGTACAAGTT	Plate4	H02	Plate4-H02	ASYMPT142	Undetermined	Undetermined	31.714973	12	22866	3161	0.000568504832291074
GGTCTCTTAGACGTGTCGTT	GGTCTCTTAG	ACGTGTCGTT	Plate4	A04	Plate4-A04	ASYMPT151	Undetermined	Undetermined	29.669659	8	8154	969	0.00110361741263029
GGTCTGTTGAGGACACTGAT	GGTCTGTTGA	GGACACTGAT	Plate3	A08	Plate3-A08	NEG73	Undetermined	Undetermined	Undetermined	1	4542	0	0.000440237728373322
GGTGAGTTCAGCATAGATCC	GGTGAGTTCA	GCATAGATCC	Plate3	E01	Plate3-E01	SYMPT72	Undetermined	Undetermined	33.636745	9	13541	933	0.000738443361394181
GGTGGAAGTGAGCTGGACTA	GGTGGAAGTG	AGCTGGACTA	Plate4	H03	Plate4-H03	NEG20	Undetermined	Undetermined	Undetermined	7	4513	0	0.00177226406734603
GGTTGAATGCATCGCTAACA	GGTTGAATGC	ATCGCTAACA	Plate4	G10	Plate4-G10	ASYMPT140	Undetermined	Undetermined	32.158638	10	13035	809	0.000843817121816508
GGTTGGTCAGCACGCCTTAT	GGTTGGTCAG	CACGCCTTAT	Plate4	A05	Plate4-A05	ASYMPT82	Undetermined	Undetermined	29.674694	5	8093	1052	0.000741289844329133
GTAAGATCACATCCGGAAGC	GTAAGATCAC	ATCCGGAAGC	Plate3	G04	Plate3-G04	NEG107	Undetermined	Undetermined	Undetermined	712	15635	1537	0.0455998976720389
GTAGCCTATGATGGCCTGTC	GTAGCCTATG	ATGGCCTGTC	Plate2	F11	Plate2-F11	ASYMPT61	Undetermined	Undetermined	33.73456	0	1823	152	0.000548245614035088
GTAGGAATAGCGTCCTGAAG	GTAGGAATAG	CGTCCTGAAG	Plate2	C10	Plate2-C10	ASYMPT29	Undetermined	Undetermined	33.987778	10	10375	765	0.00106013878180416
GTAGGTTGCAGTGACCAGAG	GTAGGTTGCA	GTGACCAGAG	Plate3	E10	Plate3-E10	NEG98	Undetermined	Undetermined	Undetermined	6	11997	1239	0.00058343057176196
GTATATCCACGCCACGTACA	GTATATCCAC	GCCACGTACA	Plate4	F03	Plate4-F03	NEG16	Undetermined	Undetermined	Undetermined	10	13851	168	0.000794109153912792
GTATCACTCCCGTTGGATAT	GTATCACTCC	CGTTGGATAT	Plate3	A03	Plate3-A03	SYMPT63	19.961922	19.201206	31.558947	47007	69	1582	671.542857142857
GTATGTCTGAGCCACCAATA	GTATGTCTGA	GCCACCAATA	Plate4	F02	Plate4-F02	SYMPT15	15.761529	15.082603	27.125715	41566	93	3256	442.202127659574
GTCACCTCTCACTCTTGCTG	GTCACCTCTC	ACTCTTGCTG	Plate3	A11	Plate3-A11	ASYMPT166	Undetermined	Undetermined	Undetermined	2	8850	853	0.000338944752005423
GTCACGATACGCGATAACCG	GTCACGATAC	GCGATAACCG	Plate2	G03	Plate2-G03	ASYMPT63	Undetermined	Undetermined	30.09727	12	16262	2462	0.000799360511590727
GTCAGATTCATCCTGGATCG	GTCAGATTCA	TCCTGGATCG	Plate2	H09	Plate2-H09	ASYMPT78	Undetermined	Undetermined	28.973598	18	19367	2129	0.000980999586947542
GTCAGCAAGCAGTGGACATG	GTCAGCAAGC	AGTGGACATG	Plate1	G04	Plate1-G04	NEG59	Undetermined	Undetermined	Undetermined	2	12933	830	0.000231946806865625
GTCATAGACCCTCAGACAGA	GTCATAGACC	CTCAGACAGA	Plate2	E04	Plate2-E04	ASYMPT43	Undetermined	Undetermined	Undetermined	7	20495	1188	0.00039032006245121
GTCCAGCTAATGAACTGTGA	GTCCAGCTAA	TGAACTGTGA	Plate3	G12	Plate3-G12	NPOS4	30.323715	30.88338	Undetermined	11	14525	3	0.000826104915324246
GTCCTATCCATCATTGAGGA	GTCCTATCCA	TCATTGAGGA	Plate3	E06	Plate3-E06	NEG96	Undetermined	Undetermined	Undetermined	13	17599	2	0.000795454545454545
GTCCTTCCTCACTTCAGCGA	GTCCTTCCTC	ACTTCAGCGA	Plate3	A10	Plate3-A10	NEG74	Undetermined	Undetermined	Undetermined	6	12990	0	0.00053883457778462
GTCGCATTAGCGCATGATGT	GTCGCATTAG	CGCATGATGT	Plate1	C09	Plate1-C09	SYMPT33	Undetermined	Undetermined	Undetermined	10	13020	723	0.00084478918669841
GTCGTATTCCCGGTTGTATG	GTCGTATTCC	CGGTTGTATG	Plate1	F09	Plate1-F09	NEG56	Undetermined	Undetermined	Undetermined	15	15656	0	0.00102190713418918
GTCGTTCTAATGGCTGTTCA	GTCGTTCTAA	TGGCTGTTCA	Plate3	D08	Plate3-D08	ASYMPT159	Undetermined	Undetermined	33.97047	7	13850	1213	0.00057757562630857
GTGAAGGCAGAGTGTGCATT	GTGAAGGCAG	AGTGTGCATT	Plate4	B01	Plate4-B01	NEG7	34.006664	Undetermined	36.94565	9959	2801	427	3.55460385438972
GTGACCAACCCTCAGCTTCT	GTGACCAACC	CTCAGCTTCT	Plate2	A07	Plate2-A07	ASYMPT5	Undetermined	Undetermined	28.705097	7	12987	1816	0.000615953187557746
GTGAGACATCCTGGAGACCT	GTGAGACATC	CTGGAGACCT	Plate3	A06	Plate3-A06	NEG72	Undetermined	Undetermined	Undetermined	8	18618	367	0.000483377195338095
GTGATCGCATATACATCGCT	GTGATCGCAT	ATACATCGCT	Plate3	B10	Plate3-B10	ASYMPT167	Undetermined	Undetermined	30.982634	11	10359	1281	0.00115830115830116
GTGATGCTTCCCATCGCTAA	GTGATGCTTC	CCATCGCTAA	Plate4	D11	Plate4-D11	ASYMPT115	Undetermined	Undetermined	28.85852	9	15383	2441	0.000650026001040042
GTGCAAGGTCCGAAGCGCAA	GTGCAAGGTC	CGAAGCGCAA	Plate4	H11	Plate4-H11	ASYMPT150	Undetermined	Undetermined	34.516937	14	17357	3342	0.000864154856550294
GTGCCACAACGTTGACGTGC	GTGCCACAAC	GTTGACGTGC	Plate3	G08	Plate3-G08	NEG109	Undetermined	Undetermined	Undetermined	11	9825	403	0.00122124974557297
GTGCCGTTAGCGACCGTAAG	GTGCCGTTAG	CGACCGTAAG	Plate2	F05	Plate2-F05	ASYMPT55	Undetermined	Undetermined	32.488342	4	9432	1829	0.000530054065514683
GTGCGACTAGCTAGCTGTTA	GTGCGACTAG	CTAGCTGTTA	Plate4	A01	Plate4-A01	SYMPT10	16.33491	14.451361	28.73845	38249	39	2651	956.25
GTGCGCTGTAGTTGTTCAGA	GTGCGCTGTA	GTTGTTCAGA	Plate2	H10	Plate2-H10	ASYMPT79	Undetermined	Undetermined	30.251268	9	14944	1921	0.000669120107059217
GTGCGTCAGAGCCTAGAATT	GTGCGTCAGA	GCCTAGAATT	Plate3	B02	Plate3-B02	SYMPT65	22.78898	24.52105	35.334713	39351	155	2516	252.25641025641
GTGCTTACACGTCGACTCAA	GTGCTTACAC	GTCGACTCAA	Plate2	B01	Plate2-B01	ASYMPT11	36.914326	Undetermined	29.9204	4648	11590	2498	0.401087050297645
GTGCTTGTATACCACCATCC	GTGCTTGTAT	ACCACCATCC	Plate3	H03	Plate3-H03	NEG112	Undetermined	Undetermined	Undetermined	3	6772	166	0.000590580245090802
GTGGTGGCTAGTACCAAGTC	GTGGTGGCTA	GTACCAAGTC	Plate3	F06	Plate3-F06	ASYMPT161	Undetermined	Undetermined	36.27879	15	16232	2181	0.000985646522515863
GTGTAGCTGAGAACTGATCC	GTGTAGCTGA	GAACTGATCC	Plate4	E06	Plate4-E06	ASYMPT119	Undetermined	Undetermined	28.772755	1	5386	2001	0.000371264154445888
GTGTCGCTCTAAGTCGAACT	GTGTCGCTCT	AAGTCGAACT	Plate3	B07	Plate3-B07	NEG79	Undetermined	Undetermined	Undetermined	6	11972	0	0.000584648793117849
GTGTGGTTAATGTCCGACGT	GTGTGGTTAA	TGTCCGACGT	Plate4	G02	Plate4-G02	NEG17	Undetermined	Undetermined	Undetermined	4	10051	416	0.00049741345005969
GTTACATCGGAGGACTCGCT	GTTACATCGG	AGGACTCGCT	Plate4	C08	Plate4-C08	ASYMPT103	Undetermined	Undetermined	32.0083	7	8171	105	0.000978952520802741
GTTACCTTGCAGGCTCTGTA	GTTACCTTGC	AGGCTCTGTA	Plate3	H02	Plate3-H02	SYMPT80	19.980227	27.360712	32.138622	29895	28	990	1030.89655172414
GTTACTCTCAGCGATGATAT	GTTACTCTCA	GCGATGATAT	Plate3	F09	Plate3-F09	NEG104	Undetermined	Undetermined	Undetermined	10	13822	0	0.000795775157346452
GTTCAATCCGACGTCGATAT	GTTCAATCCG	ACGTCGATAT	Plate2	F10	Plate2-F10	ASYMPT60	Undetermined	Undetermined	29.599167	8	16557	2830	0.000543543906268873
GTTCAGCCAGCTAAGAGCTA	GTTCAGCCAG	CTAAGAGCTA	Plate4	G11	Plate4-G11	ASYMPT141	Undetermined	Undetermined	29.774345	2	14364	1801	0.000208840932822833
GTTCATAGTGAAGTTGCAAG	GTTCATAGTG	AAGTTGCAAG	Plate3	G09	Plate3-G09	ASYMPT174	Undetermined	Undetermined	34.830444	3	9217	1194	0.000433933608157952
GTTGAAGGCCGCGTAGGTTG	GTTGAAGGCC	GCGTAGGTTG	Plate2	C02	Plate2-C02	SYMPT4	33.110905	33.65762	29.059116	14080	7870	1987	1.78897217634354
TAACCGAGTAATGTAACGGC	TAACCGAGTA	ATGTAACGGC	Plate4	G01	Plate4-G01	SYMPT16	34.169464	Undetermined	26.007849	18651	30340	5570	0.614745723608319
TAAGCGCTCAGGTTGTTACT	TAAGCGCTCA	GGTTGTTACT	Plate2	F06	Plate2-F06	ASYMPT56	Undetermined	Undetermined	30.931198	16	15368	2786	0.00110612271455527
TACCACTGCCGCCAGTAACC	TACCACTGCC	GCCAGTAACC	Plate4	F04	Plate4-F04	ASYMPT126	Undetermined	Undetermined	28.870691	9	15808	4390	0.000632551078499589
TACCGAACTCCGTACGCAGA	TACCGAACTC	CGTACGCAGA	Plate2	B10	Plate2-B10	ASYMPT18	Undetermined	Undetermined	28.854204	2	8352	3289	0.000359152400335209
TACTCGGACTACCGACGTTA	TACTCGGACT	ACCGACGTTA	Plate3	H01	Plate3-H01	NEG111	Undetermined	Undetermined	Undetermined	6	14020	314	0.000499251123315027
TACTTGCGACGCCTTCGGTT	TACTTGCGAC	GCCTTCGGTT	Plate3	B03	Plate3-B03	NEG77	Undetermined	Undetermined	Undetermined	5	9542	1	0.000628733102797862
TAGCAAGACAGGTTAGCGAG	TAGCAAGACA	GGTTAGCGAG	Plate1	B07	Plate1-B07	NEG31	Undetermined	Undetermined	Undetermined	5	10518	1	0.000570396425515733
TAGCGTAAGTAAGCCATACA	TAGCGTAAGT	AAGCCATACA	Plate2	H01	Plate2-H01	ASYMPT72	Undetermined	Undetermined	23.560432	8	11073	3297	0.0008127144663175
TAGGCGAAGCCTGTACGTAG	TAGGCGAAGC	CTGTACGTAG	Plate2	D06	Plate2-D06	ASYMPT35	Undetermined	Undetermined	30.4558	366	4729	3491	0.0775898520084567
TAGTCGAATGAGTCGTGTCA	TAGTCGAATG	AGTCGTGTCA	Plate1	G11	Plate1-G11	SYMPT56	Undetermined	Undetermined	29.873676	11	12093	2067	0.000992227550851662
TAGTCGTCACCGAACGTCGA	TAGTCGTCAC	CGAACGTCGA	Plate2	F09	Plate2-F09	ASYMPT59	Undetermined	Undetermined	29.16439	15	18830	3229	0.000849662790080187
TAGTTGTGCCGGAGTTAGTT	TAGTTGTGCC	GGAGTTAGTT	Plate2	E08	Plate2-E08	ASYMPT47	Undetermined	Undetermined	32.66364	1000	12057	2202	0.0830154254436888
TATAGCACCAGCGCCTGTTA	TATAGCACCA	GCGCCTGTTA	Plate2	F07	Plate2-F07	ASYMPT57	Undetermined	Undetermined	30.59692	6	10002	4875	0.000699790062981106
TATAGCGATCCTCTGGTGAT	TATAGCGATC	CTCTGGTGAT	Plate1	F10	Plate1-F10	SYMPT50	Undetermined	Undetermined	33.364788	8	16185	377	0.00055603608056345
TATAGGTCTGAGAGATGTTC	TATAGGTCTG	AGAGATGTTC	Plate4	H06	Plate4-H06	ASYMPT145	Undetermined	Undetermined	31.649889	12	20492	1361	0.000634362953203533
TATCACACGCCGAGTGCTTC	TATCACACGC	CGAGTGCTTC	Plate1	A06	Plate1-A06	NEG24	Undetermined	Undetermined	Undetermined	4	5214	1	0.000958772770853308
TATCATGGTCCTGGAGATTC	TATCATGGTC	CTGGAGATTC	Plate4	D06	Plate4-D06	ASYMPT110	Undetermined	Undetermined	28.672602	4	16779	3495	0.000297973778307509
TATCGCTTCTACAGTGATCC	TATCGCTTCT	ACAGTGATCC	Plate3	G02	Plate3-G02	NEG106	Undetermined	Undetermined	Undetermined	11	12373	56	0.000969775335380637
TATCTGTAGCAGTCATTGTC	TATCTGTAGC	AGTCATTGTC	Plate3	F05	Plate3-F05	NEG102	Undetermined	Undetermined	Undetermined	16	17223	1073	0.000986994890849977
TATGACCTACCGTGAGGTTC	TATGACCTAC	CGTGAGGTTC	Plate4	B03	Plate4-B03	NEG8	Undetermined	Undetermined	Undetermined	3	6600	57	0.000605968792607181
TATGGCATTCACGACACTTC	TATGGCATTC	ACGACACTTC	Plate1	F06	Plate1-F06	SYMPT48	18.1437	18.837877	30.089987	27550	62	2337	437.31746031746
TATGTCGTTGAATTGGATCC	TATGTCGTTG	AATTGGATCC	Plate4	B12	Plate4-B12	ASYMPT98	Undetermined	Undetermined	28.331305	5	14201	1008	0.00042247570764681
TATGTCTCGGATACAGATCC	TATGTCTCGG	ATACAGATCC	Plate3	C01	Plate3-C01	SYMPT67	Undetermined	Undetermined	32.716896	5	10366	983	0.000578759525417189
TATGTGTGACAGTACAGTTC	TATGTGTGAC	AGTACAGTTC	Plate1	G12	Plate1-G12	NPOS3	30.974327	35.195	Undetermined	7	26013	1029	0.000307526716383486
TCAACTAGGAGTGAGCACTG	TCAACTAGGA	GTGAGCACTG	Plate3	G11	Plate3-G11	ASYMPT175	Undetermined	Undetermined	Undetermined	3	3994	1924	0.00100125156445557
TCACAGCACTAGGAAGTATC	TCACAGCACT	AGGAAGTATC	Plate3	D01	Plate3-D01	NEG88	Undetermined	Undetermined	Undetermined	12	9637	0	0.00134882755758456
TCAGACTCTCGAGACGATCA	TCAGACTCTC	GAGACGATCA	Plate4	A06	Plate4-A06	ASYMPT83	38.107193	Undetermined	27.483551	680	6793	1832	0.100235501913453
TCAGTATGACGACGTACTCT	TCAGTATGAC	GACGTACTCT	Plate1	G01	Plate1-G01	SYMPT51	Undetermined	Undetermined	30.721218	17	21100	3146	0.000853040140277712
TCATGGCATATAGCAGCTAG	TCATGGCATA	TAGCAGCTAG	Plate3	G07	Plate3-G07	ASYMPT163	Undetermined	Undetermined	Undetermined	2	2482	919	0.00120821586790173
TCCGAGAGGTAAGCCTACTT	TCCGAGAGGT	AAGCCTACTT	Plate1	B04	Plate1-B04	SYMPT24	Undetermined	Undetermined	36.625725	2	4995	0	0.000600480384307446
TCCTAGTAAGATCCATGATG	TCCTAGTAAG	ATCCATGATG	Plate3	H10	Plate3-H10	ASYMPT176	Undetermined	Undetermined	Undetermined	6	10979	1334	0.00063752276867031
TCCTGGTGACGCCTGATGAT	TCCTGGTGAC	GCCTGATGAT	Plate1	H10	Plate1-H10	SYMPT61	23.679941	28.914091	30.736288	32427	1227	2704	26.4071661237785
TCCTGTCAGATAGAGGTCTA	TCCTGTCAGA	TAGAGGTCTA	Plate3	E11	Plate3-E11	ASYMPT172	Undetermined	Undetermined	38.203835	3	9024	2592	0.000443213296398892
TCCTTCACGCGACGAATAAG	TCCTTCACGC	GACGAATAAG	Plate2	E06	Plate2-E06	ASYMPT45	Undetermined	Undetermined	29.996769	7	14238	3253	0.000561837207669078
TCGAACCGGAGCTTCATGTA	TCGAACCGGA	GCTTCATGTA	Plate1	C03	Plate1-C03	SYMPT30	21.334562	22.703238	32.757404	33244	101	2773	325.93137254902
TCGACGATGAAGAATCGTGT	TCGACGATGA	AGAATCGTGT	Plate1	B01	Plate1-B01	NEG28	Undetermined	Undetermined	Undetermined	5	9292	1	0.000645647261379533
TCGAGGCGAAGCCATCCGAA	TCGAGGCGAA	GCCATCCGAA	Plate4	F12	Plate4-F12	EXT2	Undetermined	Undetermined	28.38996	17	17302	2509	0.00104028203201757
TCGATGTCTATAATGATGCG	TCGATGTCTA	TAATGATGCG	Plate2	D11	Plate2-D11	ASYMPT40	Undetermined	Undetermined	32.783875	1	3645	480	0.000548546352166758
TCGGATAGTGATAGTGCGTC	TCGGATAGTG	ATAGTGCGTC	Plate2	B06	Plate2-B06	ASYMPT14	Undetermined	Undetermined	27.667118	4	11858	2188	0.000421620710009276
TCGGTCGACATGCGTTCACG	TCGGTCGACA	TGCGTTCACG	Plate2	E10	Plate2-E10	ASYMPT49	Undetermined	Undetermined	29.46182	14	11307	3086	0.001326494517156
TCGGTCTGCTACCGTTGCTA	TCGGTCTGCT	ACCGTTGCTA	Plate4	A12	Plate4-A12	ASYMPT89	Undetermined	Undetermined	31.00589	0	3	4362	0.25
TCGGTGGAAGCGCAACTACT	TCGGTGGAAG	CGCAACTACT	Plate1	A01	Plate1-A01	SYMPT17	Undetermined	Undetermined	30.985374	1545	15760	2670	0.0980902227016052
TCGGTTCTGAGTAAGAGCAT	TCGGTTCTGA	GTAAGAGCAT	Plate3	E03	Plate3-E03	SYMPT73	Undetermined	Undetermined	32.23613	19	21041	2855	0.00095047999239616
TCGTAGGATCAGGCTGCCAA	TCGTAGGATC	AGGCTGCCAA	Plate4	G03	Plate4-G03	ASYMPT134	Undetermined	Undetermined	31.310673	7	11969	2513	0.000668337510442774
TCGTCGTGTCCTTGTCCGCT	TCGTCGTGTC	CTTGTCCGCT	Plate2	F12	Plate2-F12	EXT1	Undetermined	Undetermined	29.031954	4	11383	566	0.000439212930428672
TCGTCTACCAGGCCTTATGC	TCGTCTACCA	GGCCTTATGC	Plate3	A12	Plate3-A12	NEG75	Undetermined	Undetermined	Undetermined	13	4998	1	0.0028005601120224
TCGTTAGCAAGTCAGTGACT	TCGTTAGCAA	GTCAGTGACT	Plate3	E09	Plate3-E09	ASYMPT171	Undetermined	Undetermined	33.450706	7	13282	2537	0.000602273582774975
TCGTTGTCGGATCCGACGAA	TCGTTGTCGG	ATCCGACGAA	Plate4	H08	Plate4-H08	ASYMPT147	Undetermined	Undetermined	30.235485	913	13432	1977	0.0680413906052259
TCTAACTTGCGACTACGTGA	TCTAACTTGC	GACTACGTGA	Plate3	F07	Plate3-F07	NEG103	Undetermined	Undetermined	Undetermined	9	17534	1837	0.000570287995437696
TCTACACGTACCGAGAGTAC	TCTACACGTA	CCGAGAGTAC	Plate1	B03	Plate1-B03	NEG29	Undetermined	Undetermined	Undetermined	9	11837	160	0.000844737286703835
TCTGGCTTGGCAACTTGGAC	TCTGGCTTGG	CAACTTGGAC	Plate3	G10	Plate3-G10	NEG110	Undetermined	Undetermined	Undetermined	6	9096	337	0.000769484445421568
TCTTACTGTCAGCAGATCTT	TCTTACTGTC	AGCAGATCTT	Plate2	B12	Plate2-B12	ASYMPT20	Undetermined	Undetermined	30.264067	14	15311	2271	0.000979623824451411
TCTTCCAGACGCTGAATGCT	TCTTCCAGAC	GCTGAATGCT	Plate2	G11	Plate2-G11	ASYMPT71	Undetermined	Undetermined	30.799885	6	13504	2678	0.000518326545723806
TCTTCTGCTAGACTAGTCTT	TCTTCTGCTA	GACTAGTCTT	Plate1	E07	Plate1-E07	SYMPT43	Undetermined	39.43343	32.820084	4	6930	1738	0.0007213966238638
TGAAGGTCCTACGTGTCTGG	TGAAGGTCCT	ACGTGTCTGG	Plate3	G03	Plate3-G03	SYMPT78	20.386892	23.475088	32.512558	39183	54	2970	712.436363636364
TGAATGCGTCAGGTTGCTAT	TGAATGCGTC	AGGTTGCTAT	Plate3	C11	Plate3-C11	ASYMPT169	Undetermined	Undetermined	Undetermined	5	9155	1899	0.000655307994757536
TGACCACGCACAACTCGTGC	TGACCACGCA	CAACTCGTGC	Plate2	A11	Plate2-A11	ASYMPT9	Undetermined	Undetermined	29.987585	219	5383	753	0.0408618127786033
TGACGAGGATATATCCGGAT	TGACGAGGAT	ATATCCGGAT	Plate3	F04	Plate3-F04	SYMPT76	19.69151	19.476137	29.846895	45278	66	4402	675.805970149254
TGAGACAGTAGGTTCACAGT	TGAGACAGTA	GGTTCACAGT	Plate2	A01	Plate2-A01	ASYMPT1	30.883217	30.146252	30.369083	32810	4651	3248	7.05309544282029
TGAGCCATGACCATAAGCCA	TGAGCCATGA	CCATAAGCCA	Plate1	E09	Plate1-E09	SYMPT44	16.935675	17.97737	30.980614	30195	71	3704	419.388888888889
TGAGGACTTAGTGACAGTAA	TGAGGACTTA	GTGACAGTAA	Plate3	E04	Plate3-E04	NEG95	Undetermined	Undetermined	Undetermined	11	18498	759	0.000648683712633115
TGAGGTATGCGAGTGTACTG	TGAGGTATGC	GAGTGTACTG	Plate4	D12	Plate4-D12	ASYMPT116	Undetermined	Undetermined	26.959902	7	15304	3725	0.000522704998366547
TGATCAGACGAGTCCACCGT	TGATCAGACG	AGTCCACCGT	Plate4	G04	Plate4-G04	NEG18	Undetermined	Undetermined	Undetermined	6	11553	2	0.000605850787606024
TGGATCCTAATGTTAGTACG	TGGATCCTAA	TGTTAGTACG	Plate2	A10	Plate2-A10	ASYMPT8	Undetermined	Undetermined	30.976078	11	13029	2448	0.000920951650038373
TGGCGACTTGAGTGGCCTCA	TGGCGACTTG	AGTGGCCTCA	Plate4	A08	Plate4-A08	ASYMPT85	Undetermined	Undetermined	Undetermined	3	3554	911	0.00112517580872011
TGGCGAGACTAAGGCCGGTT	TGGCGAGACT	AAGGCCGGTT	Plate1	E02	Plate1-E02	NEG46	Undetermined	Undetermined	Undetermined	7	14368	44	0.000556754123460227
TGGCGTCTAAGTCGTGCGAT	TGGCGTCTAA	GTCGTGCGAT	Plate3	B12	Plate3-B12	ASYMPT168	Undetermined	Undetermined	Undetermined	8	5955	612	0.00151108126259234
TGGTCGCTCAGCCTCCACAA	TGGTCGCTCA	GCCTCCACAA	Plate1	H09	Plate1-H09	NEG67	Undetermined	Undetermined	Undetermined	6	9987	78	0.000700841009211053
TGGTTCGCTTAACTACGGTA	TGGTTCGCTT	AACTACGGTA	Plate4	D04	Plate4-D04	ASYMPT108	Undetermined	Undetermined	36.544167	2	2909	853	0.00103092783505155
TGTACATACCACCGCACGAT	TGTACATACC	ACCGCACGAT	Plate3	A05	Plate3-A05	SYMPT64	25.941439	25.355907	32.22668	31206	609	2076	51.1590163934426
TGTACGCCTAGTACCTTAGA	TGTACGCCTA	GTACCTTAGA	Plate2	F04	Plate2-F04	ASYMPT54	38.052933	Undetermined	30.94898	3	2417	3281	0.00165425971877585
TGTCCAGGTCACAGGAGATG	TGTCCAGGTC	ACAGGAGATG	Plate3	H07	Plate3-H07	NEG114	Undetermined	Undetermined	Undetermined	5	13511	2378	0.00044404973357016
TGTCGACTCCGAGAATGGCT	TGTCGACTCC	GAGAATGGCT	Plate1	D04	Plate1-D04	SYMPT36	23.321167	25.221888	32.797714	34931	257	2907	135.395348837209
TGTCGTCGCAGCCTCTGATG	TGTCGTCGCA	GCCTCTGATG	Plate1	H04	Plate1-H04	SYMPT58	Undetermined	Undetermined	32.45578	7	10738	1447	0.000744948319210355
TGTGAGACAAGCCACTCTCA	TGTGAGACAA	GCCACTCTCA	Plate4	F09	Plate4-F09	ASYMPT131	Undetermined	Undetermined	31.724043	11	14040	790	0.0008546399829072
TGTGCTTGTCCGACACATCC	TGTGCTTGTC	CGACACATCC	Plate3	D10	Plate3-D10	ASYMPT170	Undetermined	Undetermined	40.969265	7	6866	1091	0.00116499199068006
TGTGTACCTATAAGATCGCT	TGTGTACCTA	TAAGATCGCT	Plate2	G09	Plate2-G09	ASYMPT69	Undetermined	Undetermined	27.355597	6	12615	2092	0.000554850982878884
TGTGTCTAGAGAGTGGTTAA	TGTGTCTAGA	GAGTGGTTAA	Plate4	G09	Plate4-G09	ASYMPT139	Undetermined	Undetermined	30.73232	2	7758	356	0.000386647763887099
TGTTATGGTGAGATGTGTCG	TGTTATGGTG	AGATGTGTCG	Plate3	C12	Plate3-C12	NEG87	Undetermined	Undetermined	Undetermined	5	4247	17	0.00141242937853107
TGTTCGTTACCGAGACATTG	TGTTCGTTAC	CGAGACATTG	Plate4	B02	Plate4-B02	SYMPT11	18.794348	18.22383	27.138744	23938	29	3808	797.966666666667
TTAACGCGAAGGTCCTATAT	TTAACGCGAA	GGTCCTATAT	Plate2	A12	Plate2-A12	ASYMPT10	Undetermined	Undetermined	31.30828	2	2719	2598	0.00110294117647059
TTAACTGGTCCGAGCATCAT	TTAACTGGTC	CGAGCATCAT	Plate4	C03	Plate4-C03	ASYMPT99	Undetermined	Undetermined	32.20507	12	25424	4207	0.000511307767944936
TTACCAACAGCGTCGAATAC	TTACCAACAG	CGTCGAATAC	Plate3	D12	Plate3-D12	SPOS2	Undetermined	Undetermined	Undetermined	39912	175	2708	226.778409090909
TTACCACACCCACGATAGTC	TTACCACACC	CACGATAGTC	Plate4	C05	Plate4-C05	ASYMPT100	Undetermined	Undetermined	25.58312	7	11401	4593	0.000701631292755657
TTAGCGGAACGCGATACTTA	TTAGCGGAAC	GCGATACTTA	Plate1	E11	Plate1-E11	SYMPT45	21.459497	23.858221	30.00364	36463	128	2077	282.666666666667
TTAGTCCGAATCTGGCCAAT	TTAGTCCGAA	TCTGGCCAAT	Plate1	A05	Plate1-A05	SYMPT19	37.071293	Undetermined	33.47329	454	5304	690	0.0857681432610745
TTCAATTCGGAACGTTGTCT	TTCAATTCGG	AACGTTGTCT	Plate2	C08	Plate2-C08	ASYMPT27	Undetermined	Undetermined	36.25289	10	11820	1296	0.000930547331021064
TTCACAGAGGACTAACGTGT	TTCACAGAGG	ACTAACGTGT	Plate4	B07	Plate4-B07	ASYMPT93	Undetermined	Undetermined	28.023766	7	11918	2637	0.000671197248091283
TTCCATCCTACTGAAGGTGT	TTCCATCCTA	CTGAAGGTGT	Plate4	H10	Plate4-H10	ASYMPT149	Undetermined	Undetermined	30.945082	10	20998	1366	0.000523834468308015
TTCCGACATCACTGGCATGC	TTCCGACATC	ACTGGCATGC	Plate2	D03	Plate2-D03	ASYMPT32	Undetermined	Undetermined	31.688663	2	6121	3303	0.000490035935968638
TTCGTGTCGAGTCGATACCT	TTCGTGTCGA	GTCGATACCT	Plate2	F08	Plate2-F08	ASYMPT58	Undetermined	Undetermined	32.111572	7	15036	2241	0.000532021014830086
TTCTGGCTACGCCACGAGAT	TTCTGGCTAC	GCCACGAGAT	Plate4	F08	Plate4-F08	ASYMPT130	Undetermined	Undetermined	24.397358	8	18033	4351	0.000499057336142841
TTCTTCTCGGCATGGTCTAG	TTCTTCTCGG	CATGGTCTAG	Plate1	B02	Plate1-B02	SYMPT23	16.493607	18.042109	29.629747	26185	44	1792	581.911111111111
TTGAACTCCACTATCTCAGC	TTGAACTCCA	CTATCTCAGC	Plate4	B11	Plate4-B11	ASYMPT97	Undetermined	Undetermined	30.929136	5	13265	2279	0.000452284034373587
TTGAGCAGGACGACACAAGT	TTGAGCAGGA	CGACACAAGT	Plate3	C02	Plate3-C02	NEG82	Undetermined	Undetermined	Undetermined	7	15956	106	0.000501347371059723
TTGCCTTCTCGAAGCGCCTT	TTGCCTTCTC	GAAGCGCCTT	Plate3	C03	Plate3-C03	SYMPT68	Undetermined	Undetermined	33.132217	7	9160	1544	0.000873267110577448
TTGCTAGTACGCCATTCAAT	TTGCTAGTAC	GCCATTCAAT	Plate3	G01	Plate3-G01	SYMPT77	Undetermined	Undetermined	35.247906	11	16921	1247	0.000709136035929559
TTGTATGGCAGACGATATGG	TTGTATGGCA	GACGATATGG	Plate1	F07	Plate1-F07	NEG55	Undetermined	Undetermined	Undetermined	7	15987	1509	0.000500375281461096
