# Supplementary material for: Evaluation of Swab-Seq as a scalable, sensitive assay for community surveillance of SARS-CoV-2 infection
Source: Sci Rep. 2022 Feb 23;12:3047. doi: 10.1038/s41598-022-06901-5 (PMC8866503; doi:10.1038/s41598-022-06901-5)
Supplement: Supplementary file 7 — Supplementary Table S6. [file 41598_2022_6901_MOESM7_ESM.txt]

Index	Index1	Index2	Plate_ID	Sample_Well	Sample_ID	ATCC_Virus_copies	Plate_config	S2_Count	Spike_Count	RPP30_Count	S2_Spike_Ratio
AACGTGACGCACAATACGTG	AACGTGACGC	ACAATACGTG	Plate1	E04	Plate1-E04	5	384well	15627	19968	33	0.782613050227853
AACGTGACGCCAACTACTGA	AACGTGACGC	CAACTACTGA	Plate1	G04	Plate1-G04	5	384well	994	4613	43	0.215648027741656
AACGTGACGCCGTTATCTCA	AACGTGACGC	CGTTATCTCA	Plate1	C04	Plate1-C04	5	96well	4091	24142	92	0.169490121360229
AACGTGACGCCTTCTAGCAT	AACGTGACGC	CTTCTAGCAT	Plate1	B04	Plate1-B04	5	96well	403	31133	53	0.0129761675338858
AACGTGACGCGCACTCAATT	AACGTGACGC	GCACTCAATT	Plate1	A04	Plate1-A04	5	96well	666	32165	76	0.0207361810607474
AACGTGACGCTATTCGTACC	AACGTGACGC	TATTCGTACC	Plate1	F04	Plate1-F04	5	384well	4090	34117	68	0.11990738026848
AACGTGACGCTCGCGATCCT	AACGTGACGC	TCGCGATCCT	Plate1	D04	Plate1-D04	5	96well	329	27704	34	0.0119112073632918
AACGTGACGCTTGATGCACA	AACGTGACGC	TTGATGCACA	Plate1	H04	Plate1-H04	5	384well	3039	12181	77	0.249548514201281
ATACACCGCTACAATACGTG	ATACACCGCT	ACAATACGTG	Plate1	E05	Plate1-E05	10	384well	6268	40072	100	0.156439497916303
ATACACCGCTCAACTACTGA	ATACACCGCT	CAACTACTGA	Plate1	G05	Plate1-G05	10	384well	787	5898	45	0.133581963044584
ATACACCGCTCGTTATCTCA	ATACACCGCT	CGTTATCTCA	Plate1	C05	Plate1-C05	10	96well	6389	23827	97	0.268171898606681
ATACACCGCTCTTCTAGCAT	ATACACCGCT	CTTCTAGCAT	Plate1	B05	Plate1-B05	10	96well	1994	15078	43	0.132303203130181
ATACACCGCTGCACTCAATT	ATACACCGCT	GCACTCAATT	Plate1	A05	Plate1-A05	10	96well	5179	22178	34	0.233554263041616
ATACACCGCTTATTCGTACC	ATACACCGCT	TATTCGTACC	Plate1	F05	Plate1-F05	10	384well	5662	23437	50	0.241616178854851
ATACACCGCTTCGCGATCCT	ATACACCGCT	TCGCGATCCT	Plate1	D05	Plate1-D05	10	96well	3664	22325	43	0.164158380363702
ATACACCGCTTTGATGCACA	ATACACCGCT	TTGATGCACA	Plate1	H05	Plate1-H05	10	384well	1333	12267	70	0.10873818063254
CAGCATTGCAACAATACGTG	CAGCATTGCA	ACAATACGTG	Plate1	E02	Plate1-E02	0.5	384well	480	43716	74	0.0110025848068257
CAGCATTGCACAACTACTGA	CAGCATTGCA	CAACTACTGA	Plate1	G02	Plate1-G02	0.5	384well	119	5691	43	0.0210822206605762
CAGCATTGCACGTTATCTCA	CAGCATTGCA	CGTTATCTCA	Plate1	C02	Plate1-C02	0.5	96well	297	22019	89	0.0135331516802906
CAGCATTGCACTTCTAGCAT	CAGCATTGCA	CTTCTAGCAT	Plate1	B02	Plate1-B02	0.5	96well	388	30903	69	0.0125873673310898
CAGCATTGCAGCACTCAATT	CAGCATTGCA	GCACTCAATT	Plate1	A02	Plate1-A02	0.5	96well	385	38448	49	0.0100392728029338
CAGCATTGCATATTCGTACC	CAGCATTGCA	TATTCGTACC	Plate1	F02	Plate1-F02	0.5	384well	483	46807	77	0.0103401128012306
CAGCATTGCATCGCGATCCT	CAGCATTGCA	TCGCGATCCT	Plate1	D02	Plate1-D02	0.5	96well	2441	20647	42	0.118268113134444
CAGCATTGCATTGATGCACA	CAGCATTGCA	TTGATGCACA	Plate1	H02	Plate1-H02	0.5	384well	161	12921	63	0.0125367590156323
CATCTCCTGTACAATACGTG	CATCTCCTGT	ACAATACGTG	Plate1	E07	Plate1-E07	100	384well	41171	23461	77	1.75483760975194
CATCTCCTGTCAACTACTGA	CATCTCCTGT	CAACTACTGA	Plate1	G07	Plate1-G07	100	384well	10973	6193	68	1.77171456247982
CATCTCCTGTCGTTATCTCA	CATCTCCTGT	CGTTATCTCA	Plate1	C07	Plate1-C07	100	96well	41451	19071	61	2.17344798657718
CATCTCCTGTCTTCTAGCAT	CATCTCCTGT	CTTCTAGCAT	Plate1	B07	Plate1-B07	100	96well	40592	18021	102	2.25241371656864
CATCTCCTGTGCACTCAATT	CATCTCCTGT	GCACTCAATT	Plate1	A07	Plate1-A07	100	96well	38933	25954	53	1.50005779233288
CATCTCCTGTTATTCGTACC	CATCTCCTGT	TATTCGTACC	Plate1	F07	Plate1-F07	100	384well	46049	26142	62	1.76146578433998
CATCTCCTGTTCGCGATCCT	CATCTCCTGT	TCGCGATCCT	Plate1	D07	Plate1-D07	100	96well	20763	16188	68	1.28259929581815
CATCTCCTGTTTGATGCACA	CATCTCCTGT	TTGATGCACA	Plate1	H07	Plate1-H07	100	384well	15406	6400	53	2.40696766130292
CTTAGTCCGCACAATACGTG	CTTAGTCCGC	ACAATACGTG	Plate1	E12	Plate1-E12	50000	384well	196091	3525	83	55.6131593874078
CTTAGTCCGCCAACTACTGA	CTTAGTCCGC	CAACTACTGA	Plate1	G12	Plate1-G12	50000	384well	146760	2799	252	52.4146428571429
CTTAGTCCGCCGTTATCTCA	CTTAGTCCGC	CGTTATCTCA	Plate1	C12	Plate1-C12	50000	96well	137255	2696	97	50.8921023359288
CTTAGTCCGCCTTCTAGCAT	CTTAGTCCGC	CTTCTAGCAT	Plate1	B12	Plate1-B12	50000	96well	162124	2690	125	60.2471200297287
CTTAGTCCGCGCACTCAATT	CTTAGTCCGC	GCACTCAATT	Plate1	A12	Plate1-A12	50000	96well	156625	2639	52	59.3280303030303
CTTAGTCCGCTATTCGTACC	CTTAGTCCGC	TATTCGTACC	Plate1	F12	Plate1-F12	50000	384well	199496	3599	102	55.4158333333333
CTTAGTCCGCTCGCGATCCT	CTTAGTCCGC	TCGCGATCCT	Plate1	D12	Plate1-D12	50000	96well	121764	2258	58	53.9021691013723
CTTAGTCCGCTTGATGCACA	CTTAGTCCGC	TTGATGCACA	Plate1	H12	Plate1-H12	50000	384well	168467	3635	260	46.3333333333333
GACACGTTAAACAATACGTG	GACACGTTAA	ACAATACGTG	Plate1	E10	Plate1-E10	5000	384well	173341	5171	90	33.515467904099
GACACGTTAACAACTACTGA	GACACGTTAA	CAACTACTGA	Plate1	G10	Plate1-G10	5000	384well	110764	3312	305	33.4334440084516
GACACGTTAACGTTATCTCA	GACACGTTAA	CGTTATCTCA	Plate1	C10	Plate1-C10	5000	96well	122652	4153	91	29.5264805007222
GACACGTTAACTTCTAGCAT	GACACGTTAA	CTTCTAGCAT	Plate1	B10	Plate1-B10	5000	96well	145260	4202	113	34.5612657625506
GACACGTTAAGCACTCAATT	GACACGTTAA	GCACTCAATT	Plate1	A10	Plate1-A10	5000	96well	128481	3581	38	35.8687883863763
GACACGTTAATATTCGTACC	GACACGTTAA	TATTCGTACC	Plate1	F10	Plate1-F10	5000	384well	185644	5424	92	34.2202764976958
GACACGTTAATCGCGATCCT	GACACGTTAA	TCGCGATCCT	Plate1	D10	Plate1-D10	5000	96well	110834	3075	45	36.0321846553966
GACACGTTAATTGATGCACA	GACACGTTAA	TTGATGCACA	Plate1	H10	Plate1-H10	5000	384well	145542	4769	183	30.5121593291405
GCTATGAGCCACAATACGTG	GCTATGAGCC	ACAATACGTG	Plate1	E09	Plate1-E09	1000	384well	157347	11974	106	13.1397077244259
GCTATGAGCCCAACTACTGA	GCTATGAGCC	CAACTACTGA	Plate1	G09	Plate1-G09	1000	384well	69599	4383	162	15.8759124087591
GCTATGAGCCCGTTATCTCA	GCTATGAGCC	CGTTATCTCA	Plate1	C09	Plate1-C09	1000	96well	110543	7042	83	15.6955842680676
GCTATGAGCCCTTCTAGCAT	GCTATGAGCC	CTTCTAGCAT	Plate1	B09	Plate1-B09	1000	96well	125093	8371	113	14.9419493549928
GCTATGAGCCGCACTCAATT	GCTATGAGCC	GCACTCAATT	Plate1	A09	Plate1-A09	1000	96well	125944	8481	48	14.8485027116246
GCTATGAGCCTATTCGTACC	GCTATGAGCC	TATTCGTACC	Plate1	F09	Plate1-F09	1000	384well	157976	11329	65	13.9432480141218
GCTATGAGCCTCGCGATCCT	GCTATGAGCC	TCGCGATCCT	Plate1	D09	Plate1-D09	1000	96well	98113	6936	53	14.1435779155254
GCTATGAGCCTTGATGCACA	GCTATGAGCC	TTGATGCACA	Plate1	H09	Plate1-H09	1000	384well	73948	5983	127	12.3577874331551
GTGAGTCTGTACAATACGTG	GTGAGTCTGT	ACAATACGTG	Plate1	E01	Plate1-E01	0	384well	17023	22364	36	0.761189358372457
GTGAGTCTGTCAACTACTGA	GTGAGTCTGT	CAACTACTGA	Plate1	G01	Plate1-G01	0	384well	227	7299	55	0.0312328767123288
GTGAGTCTGTCGTTATCTCA	GTGAGTCTGT	CGTTATCTCA	Plate1	C01	Plate1-C01	0	96well	4888	21511	104	0.227268501301599
GTGAGTCTGTCTTCTAGCAT	GTGAGTCTGT	CTTCTAGCAT	Plate1	B01	Plate1-B01	0	96well	312	27825	72	0.011248472651477
GTGAGTCTGTGCACTCAATT	GTGAGTCTGT	GCACTCAATT	Plate1	A01	Plate1-A01	0	96well	325	30575	66	0.0106619570905285
GTGAGTCTGTTATTCGTACC	GTGAGTCTGT	TATTCGTACC	Plate1	F01	Plate1-F01	0	384well	4895	37357	54	0.131056266395417
GTGAGTCTGTTCGCGATCCT	GTGAGTCTGT	TCGCGATCCT	Plate1	D01	Plate1-D01	0	96well	229	23443	34	0.00981061252346016
GTGAGTCTGTTTGATGCACA	GTGAGTCTGT	TTGATGCACA	Plate1	H01	Plate1-H01	0	384well	247	22569	95	0.0109880372175454
GTTACATCGGACAATACGTG	GTTACATCGG	ACAATACGTG	Plate1	E03	Plate1-E03	1	384well	407	42424	50	0.00961697112551562
GTTACATCGGCAACTACTGA	GTTACATCGG	CAACTACTGA	Plate1	G03	Plate1-G03	1	384well	99	6007	41	0.0166444740346205
GTTACATCGGCGTTATCTCA	GTTACATCGG	CGTTATCTCA	Plate1	C03	Plate1-C03	1	96well	339	28953	104	0.0117427643848864
GTTACATCGGCTTCTAGCAT	GTTACATCGG	CTTCTAGCAT	Plate1	B03	Plate1-B03	1	96well	2913	20092	121	0.145025630816702
GTTACATCGGGCACTCAATT	GTTACATCGG	GCACTCAATT	Plate1	A03	Plate1-A03	1	96well	279	28761	39	0.00973506710242681
GTTACATCGGTATTCGTACC	GTTACATCGG	TATTCGTACC	Plate1	F03	Plate1-F03	1	384well	3536	31871	62	0.11097515060241
GTTACATCGGTCGCGATCCT	GTTACATCGG	TCGCGATCCT	Plate1	D03	Plate1-D03	1	96well	218	23009	43	0.00951760104302477
GTTACATCGGTTGATGCACA	GTTACATCGG	TTGATGCACA	Plate1	H03	Plate1-H03	1	384well	158	11137	62	0.0142754534027653
TAATCATGCCACAATACGTG	TAATCATGCC	ACAATACGTG	Plate1	E08	Plate1-E08	500	384well	101072	26826	90	3.76758489581392
TAATCATGCCCAACTACTGA	TAATCATGCC	CAACTACTGA	Plate1	G08	Plate1-G08	500	384well	46924	6371	128	7.3642498430634
TAATCATGCCCGTTATCTCA	TAATCATGCC	CGTTATCTCA	Plate1	C08	Plate1-C08	500	96well	96923	11644	77	8.32322885358523
TAATCATGCCCTTCTAGCAT	TAATCATGCC	CTTCTAGCAT	Plate1	B08	Plate1-B08	500	96well	110919	10646	89	10.4179581102658
TAATCATGCCGCACTCAATT	TAATCATGCC	GCACTCAATT	Plate1	A08	Plate1-A08	500	96well	104129	13112	58	7.94097460535347
TAATCATGCCTATTCGTACC	TAATCATGCC	TATTCGTACC	Plate1	F08	Plate1-F08	500	384well	127481	20491	81	6.22106187780597
TAATCATGCCTCGCGATCCT	TAATCATGCC	TCGCGATCCT	Plate1	D08	Plate1-D08	500	96well	86444	6237	44	13.8578069894197
TAATCATGCCTTGATGCACA	TAATCATGCC	TTGATGCACA	Plate1	H08	Plate1-H08	500	384well	33483	4417	71	7.57899502037121
TACCTAAGCCACAATACGTG	TACCTAAGCC	ACAATACGTG	Plate1	E11	Plate1-E11	10000	384well	198933	5124	89	38.8163902439024
TACCTAAGCCCAACTACTGA	TACCTAAGCC	CAACTACTGA	Plate1	G11	Plate1-G11	10000	384well	143244	3140	283	45.6049028971665
TACCTAAGCCCGTTATCTCA	TACCTAAGCC	CGTTATCTCA	Plate1	C11	Plate1-C11	10000	96well	147055	3328	101	44.1742264944428
TACCTAAGCCCTTCTAGCAT	TACCTAAGCC	CTTCTAGCAT	Plate1	B11	Plate1-B11	10000	96well	173671	3447	122	50.368909512761
TACCTAAGCCGCACTCAATT	TACCTAAGCC	GCACTCAATT	Plate1	A11	Plate1-A11	10000	96well	159617	3388	58	47.0988492180584
TACCTAAGCCTATTCGTACC	TACCTAAGCC	TATTCGTACC	Plate1	F11	Plate1-F11	10000	384well	216913	4806	85	45.1246099438319
TACCTAAGCCTCGCGATCCT	TACCTAAGCC	TCGCGATCCT	Plate1	D11	Plate1-D11	10000	96well	127538	2675	45	47.6603139013453
TACCTAAGCCTTGATGCACA	TACCTAAGCC	TTGATGCACA	Plate1	H11	Plate1-H11	10000	384well	182178	4012	222	45.3972090705208
TTGGTTCGGTACAATACGTG	TTGGTTCGGT	ACAATACGTG	Plate1	E06	Plate1-E06	50	384well	9584	34176	95	0.280451765807414
TTGGTTCGGTCAACTACTGA	TTGGTTCGGT	CAACTACTGA	Plate1	G06	Plate1-G06	50	384well	4951	6873	62	0.720395693919116
TTGGTTCGGTCGTTATCTCA	TTGGTTCGGT	CGTTATCTCA	Plate1	C06	Plate1-C06	50	96well	21693	24456	82	0.887026209265241
TTGGTTCGGTCTTCTAGCAT	TTGGTTCGGT	CTTCTAGCAT	Plate1	B06	Plate1-B06	50	96well	20473	27926	74	0.7331256490135
TTGGTTCGGTGCACTCAATT	TTGGTTCGGT	GCACTCAATT	Plate1	A06	Plate1-A06	50	96well	23509	26066	47	0.901906625234971
TTGGTTCGGTTATTCGTACC	TTGGTTCGGT	TATTCGTACC	Plate1	F06	Plate1-F06	50	384well	33044	17885	40	1.84753438443475
TTGGTTCGGTTCGCGATCCT	TTGGTTCGGT	TCGCGATCCT	Plate1	D06	Plate1-D06	50	96well	7187	19753	32	0.363875670750228
TTGGTTCGGTTTGATGCACA	TTGGTTCGGT	TTGATGCACA	Plate1	H06	Plate1-H06	50	384well	8058	8813	53	0.914340821420467
