# Supplementary material for: Evaluation of Swab-Seq as a scalable, sensitive assay for community surveillance of SARS-CoV-2 infection
Source: Sci Rep. 2022 Feb 23;12:3047. doi: 10.1038/s41598-022-06901-5 (PMC8866503; doi:10.1038/s41598-022-06901-5)
Supplement: Supplementary file 8 — Supplementary Table S7. [file 41598_2022_6901_MOESM8_ESM.txt]

Index	Index1	Index2	Plate_ID	Sample_Well	Sample_ID	ATCC_Virus_copies	Taqpaths	Virus_Heat_Inactivation_time	Cycle_numbers	S2_Count	Spike_Count	RPP30_Count	S2_Spike_Ratio
AAGCCATGCGAACGTGCTAT	AAGCCATGCG	AACGTGCTAT	Plate3	H04	Plate3-H04	10000	CG	10min	40cycles	13133	132	2	98.7518796992481
AAGCCATGCGAAGATGTCCT	AAGCCATGCG	AAGATGTCCT	Plate3	G04	Plate3-G04	5000	CG	10min	40cycles	11773	184	1	63.6432432432432
AAGCCATGCGATGGACATCT	AAGCCATGCG	ATGGACATCT	Plate2	G04	Plate2-G04	5000	Multiplex	10min	50cycles	8301	134	0	61.4962962962963
AAGCCATGCGCAGTCGGCTT	AAGCCATGCG	CAGTCGGCTT	Plate3	F04	Plate3-F04	1000	CG	10min	40cycles	4760	1039	1	4.57788461538462
AAGCCATGCGCATTGGCTTG	AAGCCATGCG	CATTGGCTTG	Plate2	F04	Plate2-F04	1000	Multiplex	10min	50cycles	2182	349	0	6.23714285714286
AAGCCATGCGCCGTTACTCT	AAGCCATGCG	CCGTTACTCT	Plate2	E04	Plate2-E04	500	Multiplex	10min	50cycles	3147	620	3	5.06924315619968
AAGCCATGCGCGATGTGAGA	AAGCCATGCG	CGATGTGAGA	Plate3	E04	Plate3-E04	500	CG	10min	40cycles	1797	295	0	6.07432432432432
AAGCCATGCGCTCAAGCGAG	AAGCCATGCG	CTCAAGCGAG	Plate2	C04	Plate2-C04	50	Multiplex	10min	50cycles	359	778	2	0.462130937098845
AAGCCATGCGGACGACAATC	AAGCCATGCG	GACGACAATC	Plate2	D04	Plate2-D04	100	Multiplex	10min	50cycles	1535	1337	0	1.14798206278027
AAGCCATGCGGACTTCGACG	AAGCCATGCG	GACTTCGACG	Plate3	B04	Plate3-B04	10	CG	10min	40cycles	184	612	0	0.301794453507341
AAGCCATGCGGAGGCTTAGA	AAGCCATGCG	GAGGCTTAGA	Plate3	D04	Plate3-D04	100	CG	10min	40cycles	182	94	0	1.92631578947368
AAGCCATGCGGCGATGATAT	AAGCCATGCG	GCGATGATAT	Plate2	B04	Plate2-B04	10	Multiplex	10min	50cycles	257	821	1	0.313868613138686
AAGCCATGCGGTTCGACTTA	AAGCCATGCG	GTTCGACTTA	Plate3	C04	Plate3-C04	50	CG	10min	40cycles	492	1300	2	0.378939277478862
AAGCCATGCGTGAGAGCGAA	AAGCCATGCG	TGAGAGCGAA	Plate2	A04	Plate2-A04	0	Multiplex	10min	50cycles	10	2862	2	0.00384212364652462
AAGCCATGCGTTAGCCTCCT	AAGCCATGCG	TTAGCCTCCT	Plate2	H04	Plate2-H04	10000	Multiplex	10min	50cycles	12615	115	1	108.758620689655
AAGCCATGCGTTAGGTGCCT	AAGCCATGCG	TTAGGTGCCT	Plate3	A04	Plate3-A04	0	CG	10min	40cycles	72	474	1	0.153684210526316
AAGGTTCACAAACGTGCTAT	AAGGTTCACA	AACGTGCTAT	Plate1	H12	Plate1-H12	10000	Multiplex	30min	40cycles	16092	177	3	90.4101123595506
AAGGTTCACAAAGATGTCCT	AAGGTTCACA	AAGATGTCCT	Plate1	G12	Plate1-G12	5000	Multiplex	30min	40cycles	15264	227	4	66.9517543859649
AAGGTTCACAATGGACATCT	AAGGTTCACA	ATGGACATCT	Plate4	G12	Plate4-G12	5000	CG	30min	50cycles	18467	972	2	18.9804727646454
AAGGTTCACACAGTCGGCTT	AAGGTTCACA	CAGTCGGCTT	Plate1	F12	Plate1-F12	1000	Multiplex	30min	40cycles	8074	926	1	8.7108953613808
AAGGTTCACACATTGGCTTG	AAGGTTCACA	CATTGGCTTG	Plate4	F12	Plate4-F12	1000	CG	30min	50cycles	7571	1004	1	7.53432835820896
AAGGTTCACACCGTTACTCT	AAGGTTCACA	CCGTTACTCT	Plate4	E12	Plate4-E12	500	CG	30min	50cycles	6293	1333	2	4.71814092953523
AAGGTTCACACGATGTGAGA	AAGGTTCACA	CGATGTGAGA	Plate1	E12	Plate1-E12	500	Multiplex	30min	40cycles	3688	659	1	5.58939393939394
AAGGTTCACACTCAAGCGAG	AAGGTTCACA	CTCAAGCGAG	Plate4	C12	Plate4-C12	50	CG	30min	50cycles	502	998	1	0.503503503503503
AAGGTTCACAGACGACAATC	AAGGTTCACA	GACGACAATC	Plate4	D12	Plate4-D12	100	CG	30min	50cycles	1115	1136	4	0.981530343007916
AAGGTTCACAGACTTCGACG	AAGGTTCACA	GACTTCGACG	Plate1	B12	Plate1-B12	10	Multiplex	30min	40cycles	69	1012	1	0.069101678183613
AAGGTTCACAGAGGCTTAGA	AAGGTTCACA	GAGGCTTAGA	Plate1	D12	Plate1-D12	100	Multiplex	30min	40cycles	529	343	0	1.5406976744186
AAGGTTCACAGCGATGATAT	AAGGTTCACA	GCGATGATAT	Plate4	B12	Plate4-B12	10	CG	30min	50cycles	1001	4073	2	0.245949926362297
AAGGTTCACAGTTCGACTTA	AAGGTTCACA	GTTCGACTTA	Plate1	C12	Plate1-C12	50	Multiplex	30min	40cycles	830	2598	4	0.319738360908042
AAGGTTCACATGAGAGCGAA	AAGGTTCACA	TGAGAGCGAA	Plate4	A12	Plate4-A12	0	CG	30min	50cycles	14	5779	1	0.00259515570934256
AAGGTTCACATTAGCCTCCT	AAGGTTCACA	TTAGCCTCCT	Plate4	H12	Plate4-H12	10000	CG	30min	50cycles	15045	156	2	95.8343949044586
AAGGTTCACATTAGGTGCCT	AAGGTTCACA	TTAGGTGCCT	Plate1	A12	Plate1-A12	0	Multiplex	30min	40cycles	170	1347	0	0.126854599406528
CAAGATCCTCAACGTGCTAT	CAAGATCCTC	AACGTGCTAT	Plate1	H04	Plate1-H04	10000	Multiplex	10min	40cycles	15435	105	3	145.622641509434
CAAGATCCTCAAGATGTCCT	CAAGATCCTC	AAGATGTCCT	Plate1	G04	Plate1-G04	5000	Multiplex	10min	40cycles	12897	209	5	61.4190476190476
CAAGATCCTCATGGACATCT	CAAGATCCTC	ATGGACATCT	Plate4	G04	Plate4-G04	5000	CG	10min	50cycles	17182	427	0	40.1471962616822
CAAGATCCTCCAGTCGGCTT	CAAGATCCTC	CAGTCGGCTT	Plate1	F04	Plate1-F04	1000	Multiplex	10min	40cycles	6026	313	1	19.1942675159236
CAAGATCCTCCATTGGCTTG	CAAGATCCTC	CATTGGCTTG	Plate4	F04	Plate4-F04	1000	CG	10min	50cycles	5648	902	1	6.25581395348837
CAAGATCCTCCCGTTACTCT	CAAGATCCTC	CCGTTACTCT	Plate4	E04	Plate4-E04	500	CG	10min	50cycles	2408	686	0	3.50655021834061
CAAGATCCTCCGATGTGAGA	CAAGATCCTC	CGATGTGAGA	Plate1	E04	Plate1-E04	500	Multiplex	10min	40cycles	2379	394	2	6.0253164556962
CAAGATCCTCCTCAAGCGAG	CAAGATCCTC	CTCAAGCGAG	Plate4	C04	Plate4-C04	50	CG	10min	50cycles	519	730	0	0.711354309165527
CAAGATCCTCGACGACAATC	CAAGATCCTC	GACGACAATC	Plate4	D04	Plate4-D04	100	CG	10min	50cycles	1822	1699	1	1.07235294117647
CAAGATCCTCGACTTCGACG	CAAGATCCTC	GACTTCGACG	Plate1	B04	Plate1-B04	10	Multiplex	10min	40cycles	143	692	0	0.207792207792208
CAAGATCCTCGAGGCTTAGA	CAAGATCCTC	GAGGCTTAGA	Plate1	D04	Plate1-D04	100	Multiplex	10min	40cycles	150	167	0	0.898809523809524
CAAGATCCTCGCGATGATAT	CAAGATCCTC	GCGATGATAT	Plate4	B04	Plate4-B04	10	CG	10min	50cycles	9	606	0	0.0164744645799012
CAAGATCCTCGTTCGACTTA	CAAGATCCTC	GTTCGACTTA	Plate1	C04	Plate1-C04	50	Multiplex	10min	40cycles	520	2243	1	0.232174688057041
CAAGATCCTCTGAGAGCGAA	CAAGATCCTC	TGAGAGCGAA	Plate4	A04	Plate4-A04	0	CG	10min	50cycles	11	3450	1	0.00347725297015358
CAAGATCCTCTTAGCCTCCT	CAAGATCCTC	TTAGCCTCCT	Plate4	H04	Plate4-H04	10000	CG	10min	50cycles	14820	118	4	124.546218487395
CAAGATCCTCTTAGGTGCCT	CAAGATCCTC	TTAGGTGCCT	Plate1	A04	Plate1-A04	0	Multiplex	10min	40cycles	135	908	2	0.14961496149615
CAAGCTACCGAACGTGCTAT	CAAGCTACCG	AACGTGCTAT	Plate1	H01	Plate1-H01	10000	Multiplex	10min	40cycles	15800	104	2	150.485714285714
CAAGCTACCGAAGATGTCCT	CAAGCTACCG	AAGATGTCCT	Plate1	G01	Plate1-G01	5000	Multiplex	10min	40cycles	13087	163	1	79.8048780487805
CAAGCTACCGATGGACATCT	CAAGCTACCG	ATGGACATCT	Plate4	G01	Plate4-G01	5000	CG	10min	50cycles	16155	245	2	65.6747967479675
CAAGCTACCGCAGTCGGCTT	CAAGCTACCG	CAGTCGGCTT	Plate1	F01	Plate1-F01	1000	Multiplex	10min	40cycles	4859	509	3	9.52941176470588
CAAGCTACCGCATTGGCTTG	CAAGCTACCG	CATTGGCTTG	Plate4	F01	Plate4-F01	1000	CG	10min	50cycles	4907	631	2	7.76582278481013
CAAGCTACCGCCGTTACTCT	CAAGCTACCG	CCGTTACTCT	Plate4	E01	Plate4-E01	500	CG	10min	50cycles	3532	563	1	6.26418439716312
CAAGCTACCGCGATGTGAGA	CAAGCTACCG	CGATGTGAGA	Plate1	E01	Plate1-E01	500	Multiplex	10min	40cycles	2152	436	0	4.92677345537757
CAAGCTACCGCTCAAGCGAG	CAAGCTACCG	CTCAAGCGAG	Plate4	C01	Plate4-C01	50	CG	10min	50cycles	334	612	0	0.546492659053834
CAAGCTACCGGACGACAATC	CAAGCTACCG	GACGACAATC	Plate4	D01	Plate4-D01	100	CG	10min	50cycles	1189	1215	0	0.978618421052632
CAAGCTACCGGACTTCGACG	CAAGCTACCG	GACTTCGACG	Plate1	B01	Plate1-B01	10	Multiplex	10min	40cycles	5	425	0	0.0140845070422535
CAAGCTACCGGAGGCTTAGA	CAAGCTACCG	GAGGCTTAGA	Plate1	D01	Plate1-D01	100	Multiplex	10min	40cycles	399	206	0	1.93236714975845
CAAGCTACCGGCGATGATAT	CAAGCTACCG	GCGATGATAT	Plate4	B01	Plate4-B01	10	CG	10min	50cycles	189	709	1	0.267605633802817
CAAGCTACCGGTTCGACTTA	CAAGCTACCG	GTTCGACTTA	Plate1	C01	Plate1-C01	50	Multiplex	10min	40cycles	810	1359	0	0.596323529411765
CAAGCTACCGTGAGAGCGAA	CAAGCTACCG	TGAGAGCGAA	Plate4	A01	Plate4-A01	0	CG	10min	50cycles	93	1883	0	0.0498938428874735
CAAGCTACCGTTAGCCTCCT	CAAGCTACCG	TTAGCCTCCT	Plate4	H01	Plate4-H01	10000	CG	10min	50cycles	18538	92	0	199.344086021505
CAAGCTACCGTTAGGTGCCT	CAAGCTACCG	TTAGGTGCCT	Plate1	A01	Plate1-A01	0	Multiplex	10min	40cycles	117	548	0	0.214936247723133
CCAATTACGTAACGTGCTAT	CCAATTACGT	AACGTGCTAT	Plate3	H06	Plate3-H06	10000	CG	20min	40cycles	16935	239	4	70.5666666666667
CCAATTACGTAAGATGTCCT	CCAATTACGT	AAGATGTCCT	Plate3	G06	Plate3-G06	5000	CG	20min	40cycles	15876	166	3	95.0718562874251
CCAATTACGTATGGACATCT	CCAATTACGT	ATGGACATCT	Plate2	G06	Plate2-G06	5000	Multiplex	20min	50cycles	19369	325	5	59.4171779141104
CCAATTACGTCAGTCGGCTT	CCAATTACGT	CAGTCGGCTT	Plate3	F06	Plate3-F06	1000	CG	20min	40cycles	10600	856	2	12.3698949824971
CCAATTACGTCATTGGCTTG	CCAATTACGT	CATTGGCTTG	Plate2	F06	Plate2-F06	1000	Multiplex	20min	50cycles	7553	517	1	14.5830115830116
CCAATTACGTCCGTTACTCT	CCAATTACGT	CCGTTACTCT	Plate2	E06	Plate2-E06	500	Multiplex	20min	50cycles	5298	738	2	7.17050067658999
CCAATTACGTCGATGTGAGA	CCAATTACGT	CGATGTGAGA	Plate3	E06	Plate3-E06	500	CG	20min	40cycles	3660	1616	1	2.26406926406926
CCAATTACGTCTCAAGCGAG	CCAATTACGT	CTCAAGCGAG	Plate2	C06	Plate2-C06	50	Multiplex	20min	50cycles	705	1564	1	0.45111821086262
CCAATTACGTGACGACAATC	CCAATTACGT	GACGACAATC	Plate2	D06	Plate2-D06	100	Multiplex	20min	50cycles	583	476	0	1.22431865828092
CCAATTACGTGACTTCGACG	CCAATTACGT	GACTTCGACG	Plate3	B06	Plate3-B06	10	CG	20min	40cycles	200	1714	3	0.117201166180758
CCAATTACGTGAGGCTTAGA	CCAATTACGT	GAGGCTTAGA	Plate3	D06	Plate3-D06	100	CG	20min	40cycles	243	169	0	1.43529411764706
CCAATTACGTGCGATGATAT	CCAATTACGT	GCGATGATAT	Plate2	B06	Plate2-B06	10	Multiplex	20min	50cycles	203	1697	1	0.120141342756184
CCAATTACGTGTTCGACTTA	CCAATTACGT	GTTCGACTTA	Plate3	C06	Plate3-C06	50	CG	20min	40cycles	1230	2187	2	0.562614259597806
CCAATTACGTTGAGAGCGAA	CCAATTACGT	TGAGAGCGAA	Plate2	A06	Plate2-A06	0	Multiplex	20min	50cycles	25	2669	1	0.00973782771535581
CCAATTACGTTTAGCCTCCT	CCAATTACGT	TTAGCCTCCT	Plate2	H06	Plate2-H06	10000	Multiplex	20min	50cycles	12119	147	2	81.8918918918919
CCAATTACGTTTAGGTGCCT	CCAATTACGT	TTAGGTGCCT	Plate3	A06	Plate3-A06	0	CG	20min	40cycles	210	1164	1	0.181115879828326
CGCGCATAGAAACGTGCTAT	CGCGCATAGA	AACGTGCTAT	Plate1	H09	Plate1-H09	10000	Multiplex	30min	40cycles	14779	130	2	112.824427480916
CGCGCATAGAAAGATGTCCT	CGCGCATAGA	AAGATGTCCT	Plate1	G09	Plate1-G09	5000	Multiplex	30min	40cycles	11092	222	2	49.7443946188341
CGCGCATAGAATGGACATCT	CGCGCATAGA	ATGGACATCT	Plate4	G09	Plate4-G09	5000	CG	30min	50cycles	16337	353	3	46.1525423728814
CGCGCATAGACAGTCGGCTT	CGCGCATAGA	CAGTCGGCTT	Plate1	F09	Plate1-F09	1000	Multiplex	30min	40cycles	5953	874	1	6.80457142857143
CGCGCATAGACATTGGCTTG	CGCGCATAGA	CATTGGCTTG	Plate4	F09	Plate4-F09	1000	CG	30min	50cycles	5879	768	0	7.64629388816645
CGCGCATAGACCGTTACTCT	CGCGCATAGA	CCGTTACTCT	Plate4	E09	Plate4-E09	500	CG	30min	50cycles	4073	712	1	5.71388499298738
CGCGCATAGACGATGTGAGA	CGCGCATAGA	CGATGTGAGA	Plate1	E09	Plate1-E09	500	Multiplex	30min	40cycles	3135	409	0	7.64878048780488
CGCGCATAGACTCAAGCGAG	CGCGCATAGA	CTCAAGCGAG	Plate4	C09	Plate4-C09	50	CG	30min	50cycles	296	1206	1	0.246064623032312
CGCGCATAGAGACGACAATC	CGCGCATAGA	GACGACAATC	Plate4	D09	Plate4-D09	100	CG	30min	50cycles	449	769	0	0.584415584415584
CGCGCATAGAGACTTCGACG	CGCGCATAGA	GACTTCGACG	Plate1	B09	Plate1-B09	10	Multiplex	30min	40cycles	171	905	0	0.189845474613687
CGCGCATAGAGAGGCTTAGA	CGCGCATAGA	GAGGCTTAGA	Plate1	D09	Plate1-D09	100	Multiplex	30min	40cycles	182	213	0	0.855140186915888
CGCGCATAGAGCGATGATAT	CGCGCATAGA	GCGATGATAT	Plate4	B09	Plate4-B09	10	CG	30min	50cycles	102	2501	1	0.0411670663469225
CGCGCATAGAGTTCGACTTA	CGCGCATAGA	GTTCGACTTA	Plate1	C09	Plate1-C09	50	Multiplex	30min	40cycles	168	1756	1	0.0961866818440524
CGCGCATAGATGAGAGCGAA	CGCGCATAGA	TGAGAGCGAA	Plate4	A09	Plate4-A09	0	CG	30min	50cycles	16	3912	3	0.00434449271658574
CGCGCATAGATTAGCCTCCT	CGCGCATAGA	TTAGCCTCCT	Plate4	H09	Plate4-H09	10000	CG	30min	50cycles	12404	169	2	72.9705882352941
CGCGCATAGATTAGGTGCCT	CGCGCATAGA	TTAGGTGCCT	Plate1	A09	Plate1-A09	0	Multiplex	30min	40cycles	155	748	3	0.208277703604806
CTAATCTCCTAACGTGCTAT	CTAATCTCCT	AACGTGCTAT	Plate3	H02	Plate3-H02	10000	CG	10min	40cycles	16548	99	2	165.49
CTAATCTCCTAAGATGTCCT	CTAATCTCCT	AAGATGTCCT	Plate3	G02	Plate3-G02	5000	CG	10min	40cycles	14112	174	3	80.6457142857143
CTAATCTCCTATGGACATCT	CTAATCTCCT	ATGGACATCT	Plate2	G02	Plate2-G02	5000	Multiplex	10min	50cycles	18678	408	2	45.6699266503667
CTAATCTCCTCAGTCGGCTT	CTAATCTCCT	CAGTCGGCTT	Plate3	F02	Plate3-F02	1000	CG	10min	40cycles	6027	1059	3	5.68679245283019
CTAATCTCCTCATTGGCTTG	CTAATCTCCT	CATTGGCTTG	Plate2	F02	Plate2-F02	1000	Multiplex	10min	50cycles	6137	680	2	9.01321585903084
CTAATCTCCTCCGTTACTCT	CTAATCTCCT	CCGTTACTCT	Plate2	E02	Plate2-E02	500	Multiplex	10min	50cycles	1634	278	1	5.86021505376344
CTAATCTCCTCGATGTGAGA	CTAATCTCCT	CGATGTGAGA	Plate3	E02	Plate3-E02	500	CG	10min	40cycles	2077	632	3	3.2827804107425
CTAATCTCCTCTCAAGCGAG	CTAATCTCCT	CTCAAGCGAG	Plate2	C02	Plate2-C02	50	Multiplex	10min	50cycles	215	1706	2	0.126537785588752
CTAATCTCCTGACGACAATC	CTAATCTCCT	GACGACAATC	Plate2	D02	Plate2-D02	100	Multiplex	10min	50cycles	351	493	0	0.712550607287449
CTAATCTCCTGACTTCGACG	CTAATCTCCT	GACTTCGACG	Plate3	B02	Plate3-B02	10	CG	10min	40cycles	43	573	0	0.0766550522648084
CTAATCTCCTGAGGCTTAGA	CTAATCTCCT	GAGGCTTAGA	Plate3	D02	Plate3-D02	100	CG	10min	40cycles	151	73	0	2.05405405405405
CTAATCTCCTGCGATGATAT	CTAATCTCCT	GCGATGATAT	Plate2	B02	Plate2-B02	10	Multiplex	10min	50cycles	15	310	0	0.0514469453376206
CTAATCTCCTGTTCGACTTA	CTAATCTCCT	GTTCGACTTA	Plate3	C02	Plate3-C02	50	CG	10min	40cycles	799	1653	2	0.483675937122128
CTAATCTCCTTGAGAGCGAA	CTAATCTCCT	TGAGAGCGAA	Plate2	A02	Plate2-A02	0	Multiplex	10min	50cycles	9	1538	0	0.00649772579597141
CTAATCTCCTTTAGCCTCCT	CTAATCTCCT	TTAGCCTCCT	Plate2	H02	Plate2-H02	10000	Multiplex	10min	50cycles	16099	94	0	169.473684210526
CTAATCTCCTTTAGGTGCCT	CTAATCTCCT	TTAGGTGCCT	Plate3	A02	Plate3-A02	0	CG	10min	40cycles	133	528	0	0.253308128544423
CTACCATGCTAACGTGCTAT	CTACCATGCT	AACGTGCTAT	Plate1	H05	Plate1-H05	10000	Multiplex	20min	40cycles	17353	179	5	96.4111111111111
CTACCATGCTAAGATGTCCT	CTACCATGCT	AAGATGTCCT	Plate1	G05	Plate1-G05	5000	Multiplex	20min	40cycles	15782	184	2	85.3135135135135
CTACCATGCTATGGACATCT	CTACCATGCT	ATGGACATCT	Plate4	G05	Plate4-G05	5000	CG	20min	50cycles	16248	157	1	102.841772151899
CTACCATGCTCAGTCGGCTT	CTACCATGCT	CAGTCGGCTT	Plate1	F05	Plate1-F05	1000	Multiplex	20min	40cycles	9587	495	4	19.3306451612903
CTACCATGCTCATTGGCTTG	CTACCATGCT	CATTGGCTTG	Plate4	F05	Plate4-F05	1000	CG	20min	50cycles	8509	694	2	12.2446043165468
CTACCATGCTCCGTTACTCT	CTACCATGCT	CCGTTACTCT	Plate4	E05	Plate4-E05	500	CG	20min	50cycles	5063	788	1	6.41825095057034
CTACCATGCTCGATGTGAGA	CTACCATGCT	CGATGTGAGA	Plate1	E05	Plate1-E05	500	Multiplex	20min	40cycles	3741	690	1	5.41534008683068
CTACCATGCTCTCAAGCGAG	CTACCATGCT	CTCAAGCGAG	Plate4	C05	Plate4-C05	50	CG	20min	50cycles	1550	1211	2	1.27970297029703
CTACCATGCTGACGACAATC	CTACCATGCT	GACGACAATC	Plate4	D05	Plate4-D05	100	CG	20min	50cycles	1594	1537	0	1.0370611183355
CTACCATGCTGACTTCGACG	CTACCATGCT	GACTTCGACG	Plate1	B05	Plate1-B05	10	Multiplex	20min	40cycles	92	843	1	0.110189573459716
CTACCATGCTGAGGCTTAGA	CTACCATGCT	GAGGCTTAGA	Plate1	D05	Plate1-D05	100	Multiplex	20min	40cycles	342	253	0	1.3503937007874
CTACCATGCTGCGATGATAT	CTACCATGCT	GCGATGATAT	Plate4	B05	Plate4-B05	10	CG	20min	50cycles	275	2069	0	0.133333333333333
CTACCATGCTGTTCGACTTA	CTACCATGCT	GTTCGACTTA	Plate1	C05	Plate1-C05	50	Multiplex	20min	40cycles	1584	2903	2	0.545798898071625
CTACCATGCTTGAGAGCGAA	CTACCATGCT	TGAGAGCGAA	Plate4	A05	Plate4-A05	0	CG	20min	50cycles	23	3387	0	0.00708382526564345
CTACCATGCTTTAGCCTCCT	CTACCATGCT	TTAGCCTCCT	Plate4	H05	Plate4-H05	10000	CG	20min	50cycles	13316	179	0	73.9833333333333
CTACCATGCTTTAGGTGCCT	CTACCATGCT	TTAGGTGCCT	Plate1	A05	Plate1-A05	0	Multiplex	20min	40cycles	199	1181	1	0.169204737732657
CTCCTCTGATAACGTGCTAT	CTCCTCTGAT	AACGTGCTAT	Plate3	H05	Plate3-H05	10000	CG	20min	40cycles	15050	355	4	42.2780898876404
CTCCTCTGATAAGATGTCCT	CTCCTCTGAT	AAGATGTCCT	Plate3	G05	Plate3-G05	5000	CG	20min	40cycles	12859	156	2	81.9108280254777
CTCCTCTGATATGGACATCT	CTCCTCTGAT	ATGGACATCT	Plate2	G05	Plate2-G05	5000	Multiplex	20min	50cycles	14582	182	2	79.6885245901639
CTCCTCTGATCAGTCGGCTT	CTCCTCTGAT	CAGTCGGCTT	Plate3	F05	Plate3-F05	1000	CG	20min	40cycles	8180	811	1	10.0751231527094
CTCCTCTGATCATTGGCTTG	CTCCTCTGAT	CATTGGCTTG	Plate2	F05	Plate2-F05	1000	Multiplex	20min	50cycles	8627	377	1	22.8253968253968
CTCCTCTGATCCGTTACTCT	CTCCTCTGAT	CCGTTACTCT	Plate2	E05	Plate2-E05	500	Multiplex	20min	50cycles	2521	277	1	9.07194244604317
CTCCTCTGATCGATGTGAGA	CTCCTCTGAT	CGATGTGAGA	Plate3	E05	Plate3-E05	500	CG	20min	40cycles	2995	458	1	6.52723311546841
CTCCTCTGATCTCAAGCGAG	CTCCTCTGAT	CTCAAGCGAG	Plate2	C05	Plate2-C05	50	Multiplex	20min	50cycles	302	828	0	0.365500603136309
CTCCTCTGATGACGACAATC	CTCCTCTGAT	GACGACAATC	Plate2	D05	Plate2-D05	100	Multiplex	20min	50cycles	1381	729	1	1.89315068493151
CTCCTCTGATGACTTCGACG	CTCCTCTGAT	GACTTCGACG	Plate3	B05	Plate3-B05	10	CG	20min	40cycles	73	234	0	0.314893617021277
CTCCTCTGATGAGGCTTAGA	CTCCTCTGAT	GAGGCTTAGA	Plate3	D05	Plate3-D05	100	CG	20min	40cycles	148	161	0	0.919753086419753
CTCCTCTGATGCGATGATAT	CTCCTCTGAT	GCGATGATAT	Plate2	B05	Plate2-B05	10	Multiplex	20min	50cycles	54	479	0	0.114583333333333
CTCCTCTGATGTTCGACTTA	CTCCTCTGAT	GTTCGACTTA	Plate3	C05	Plate3-C05	50	CG	20min	40cycles	890	1103	2	0.807065217391304
CTCCTCTGATTGAGAGCGAA	CTCCTCTGAT	TGAGAGCGAA	Plate2	A05	Plate2-A05	0	Multiplex	20min	50cycles	231	2101	2	0.110371075166508
CTCCTCTGATTTAGCCTCCT	CTCCTCTGAT	TTAGCCTCCT	Plate2	H05	Plate2-H05	10000	Multiplex	20min	50cycles	9373	90	3	103.010989010989
CTCCTCTGATTTAGGTGCCT	CTCCTCTGAT	TTAGGTGCCT	Plate3	A05	Plate3-A05	0	CG	20min	40cycles	400	874	2	0.458285714285714
CTCTGTAAGTAACGTGCTAT	CTCTGTAAGT	AACGTGCTAT	Plate3	H12	Plate3-H12	10000	CG	30min	40cycles	15389	193	1	79.3298969072165
CTCTGTAAGTAAGATGTCCT	CTCTGTAAGT	AAGATGTCCT	Plate3	G12	Plate3-G12	5000	CG	30min	40cycles	12667	192	2	65.6373056994819
CTCTGTAAGTATGGACATCT	CTCTGTAAGT	ATGGACATCT	Plate2	G12	Plate2-G12	5000	Multiplex	30min	50cycles	19076	321	3	59.2453416149068
CTCTGTAAGTCAGTCGGCTT	CTCTGTAAGT	CAGTCGGCTT	Plate3	F12	Plate3-F12	1000	CG	30min	40cycles	6194	1058	0	5.84985835694051
CTCTGTAAGTCATTGGCTTG	CTCTGTAAGT	CATTGGCTTG	Plate2	F12	Plate2-F12	1000	Multiplex	30min	50cycles	9102	1075	3	8.46003717472119
CTCTGTAAGTCCGTTACTCT	CTCTGTAAGT	CCGTTACTCT	Plate2	E12	Plate2-E12	500	Multiplex	30min	50cycles	3179	921	1	3.44902386117137
CTCTGTAAGTCGATGTGAGA	CTCTGTAAGT	CGATGTGAGA	Plate3	E12	Plate3-E12	500	CG	30min	40cycles	2959	629	1	4.6984126984127
CTCTGTAAGTCTCAAGCGAG	CTCTGTAAGT	CTCAAGCGAG	Plate2	C12	Plate2-C12	50	Multiplex	30min	50cycles	456	1714	0	0.266472303206997
CTCTGTAAGTGACGACAATC	CTCTGTAAGT	GACGACAATC	Plate2	D12	Plate2-D12	100	Multiplex	30min	50cycles	1397	1092	0	1.27904849039341
CTCTGTAAGTGACTTCGACG	CTCTGTAAGT	GACTTCGACG	Plate3	B12	Plate3-B12	10	CG	30min	40cycles	12	1011	1	0.0128458498023715
CTCTGTAAGTGAGGCTTAGA	CTCTGTAAGT	GAGGCTTAGA	Plate3	D12	Plate3-D12	100	CG	30min	40cycles	131	200	0	0.656716417910448
CTCTGTAAGTGCGATGATAT	CTCTGTAAGT	GCGATGATAT	Plate2	B12	Plate2-B12	10	Multiplex	30min	50cycles	337	3249	1	0.104
CTCTGTAAGTGTTCGACTTA	CTCTGTAAGT	GTTCGACTTA	Plate3	C12	Plate3-C12	50	CG	30min	40cycles	421	2321	2	0.181739879414298
CTCTGTAAGTTGAGAGCGAA	CTCTGTAAGT	TGAGAGCGAA	Plate2	A12	Plate2-A12	0	Multiplex	30min	50cycles	9	5571	3	0.00179468772433597
CTCTGTAAGTTTAGCCTCCT	CTCTGTAAGT	TTAGCCTCCT	Plate2	H12	Plate2-H12	10000	Multiplex	30min	50cycles	15322	207	2	73.6682692307692
CTCTGTAAGTTTAGGTGCCT	CTCTGTAAGT	TTAGGTGCCT	Plate3	A12	Plate3-A12	0	CG	30min	40cycles	275	1102	3	0.250226654578422
GAATCTCCAGAACGTGCTAT	GAATCTCCAG	AACGTGCTAT	Plate1	H03	Plate1-H03	10000	Multiplex	10min	40cycles	14313	90	1	157.296703296703
GAATCTCCAGAAGATGTCCT	GAATCTCCAG	AAGATGTCCT	Plate1	G03	Plate1-G03	5000	Multiplex	10min	40cycles	12722	189	1	66.9631578947368
GAATCTCCAGATGGACATCT	GAATCTCCAG	ATGGACATCT	Plate4	G03	Plate4-G03	5000	CG	10min	50cycles	17253	291	5	59.0890410958904
GAATCTCCAGCAGTCGGCTT	GAATCTCCAG	CAGTCGGCTT	Plate1	F03	Plate1-F03	1000	Multiplex	10min	40cycles	7166	355	0	20.1320224719101
GAATCTCCAGCATTGGCTTG	GAATCTCCAG	CATTGGCTTG	Plate4	F03	Plate4-F03	1000	CG	10min	50cycles	7123	530	2	13.4161958568738
GAATCTCCAGCCGTTACTCT	GAATCTCCAG	CCGTTACTCT	Plate4	E03	Plate4-E03	500	CG	10min	50cycles	3377	663	2	5.08734939759036
GAATCTCCAGCGATGTGAGA	GAATCTCCAG	CGATGTGAGA	Plate1	E03	Plate1-E03	500	Multiplex	10min	40cycles	2189	522	2	4.18738049713193
GAATCTCCAGCTCAAGCGAG	GAATCTCCAG	CTCAAGCGAG	Plate4	C03	Plate4-C03	50	CG	10min	50cycles	461	1009	0	0.457425742574257
GAATCTCCAGGACGACAATC	GAATCTCCAG	GACGACAATC	Plate4	D03	Plate4-D03	100	CG	10min	50cycles	1469	939	0	1.56382978723404
GAATCTCCAGGACTTCGACG	GAATCTCCAG	GACTTCGACG	Plate1	B03	Plate1-B03	10	Multiplex	10min	40cycles	250	737	1	0.340108401084011
GAATCTCCAGGAGGCTTAGA	GAATCTCCAG	GAGGCTTAGA	Plate1	D03	Plate1-D03	100	Multiplex	10min	40cycles	137	102	0	1.33980582524272
GAATCTCCAGGCGATGATAT	GAATCTCCAG	GCGATGATAT	Plate4	B03	Plate4-B03	10	CG	10min	50cycles	205	720	0	0.285714285714286
GAATCTCCAGGTTCGACTTA	GAATCTCCAG	GTTCGACTTA	Plate1	C03	Plate1-C03	50	Multiplex	10min	40cycles	291	1824	0	0.16
GAATCTCCAGTGAGAGCGAA	GAATCTCCAG	TGAGAGCGAA	Plate4	A03	Plate4-A03	0	CG	10min	50cycles	16	2161	1	0.00786308973172988
GAATCTCCAGTTAGCCTCCT	GAATCTCCAG	TTAGCCTCCT	Plate4	H03	Plate4-H03	10000	CG	10min	50cycles	138	3	0	34.75
GAATCTCCAGTTAGGTGCCT	GAATCTCCAG	TTAGGTGCCT	Plate1	A03	Plate1-A03	0	Multiplex	10min	40cycles	157	953	0	0.165618448637317
GAGGAGAGTAAACGTGCTAT	GAGGAGAGTA	AACGTGCTAT	Plate3	H11	Plate3-H11	10000	CG	30min	40cycles	13611	282	1	48.0989399293286
GAGGAGAGTAAAGATGTCCT	GAGGAGAGTA	AAGATGTCCT	Plate3	G11	Plate3-G11	5000	CG	30min	40cycles	12578	263	3	47.6477272727273
GAGGAGAGTAATGGACATCT	GAGGAGAGTA	ATGGACATCT	Plate2	G11	Plate2-G11	5000	Multiplex	30min	50cycles	15978	214	1	74.3209302325581
GAGGAGAGTACAGTCGGCTT	GAGGAGAGTA	CAGTCGGCTT	Plate3	F11	Plate3-F11	1000	CG	30min	40cycles	6898	934	2	7.37860962566845
GAGGAGAGTACATTGGCTTG	GAGGAGAGTA	CATTGGCTTG	Plate2	F11	Plate2-F11	1000	Multiplex	30min	50cycles	7568	483	3	15.6384297520661
GAGGAGAGTACCGTTACTCT	GAGGAGAGTA	CCGTTACTCT	Plate2	E11	Plate2-E11	500	Multiplex	30min	50cycles	5940	826	0	7.18379685610641
GAGGAGAGTACGATGTGAGA	GAGGAGAGTA	CGATGTGAGA	Plate3	E11	Plate3-E11	500	CG	30min	40cycles	2431	566	0	4.28924162257496
GAGGAGAGTACTCAAGCGAG	GAGGAGAGTA	CTCAAGCGAG	Plate2	C11	Plate2-C11	50	Multiplex	30min	50cycles	446	1715	1	0.26048951048951
GAGGAGAGTAGACGACAATC	GAGGAGAGTA	GACGACAATC	Plate2	D11	Plate2-D11	100	Multiplex	30min	50cycles	1666	1172	1	1.42114236999147
GAGGAGAGTAGACTTCGACG	GAGGAGAGTA	GACTTCGACG	Plate3	B11	Plate3-B11	10	CG	30min	40cycles	8	876	2	0.0102622576966933
GAGGAGAGTAGAGGCTTAGA	GAGGAGAGTA	GAGGCTTAGA	Plate3	D11	Plate3-D11	100	CG	30min	40cycles	181	176	0	1.02824858757062
GAGGAGAGTAGCGATGATAT	GAGGAGAGTA	GCGATGATAT	Plate2	B11	Plate2-B11	10	Multiplex	30min	50cycles	672	3908	1	0.172166794576618
GAGGAGAGTAGTTCGACTTA	GAGGAGAGTA	GTTCGACTTA	Plate3	C11	Plate3-C11	50	CG	30min	40cycles	659	1757	0	0.37542662116041
GAGGAGAGTATGAGAGCGAA	GAGGAGAGTA	TGAGAGCGAA	Plate2	A11	Plate2-A11	0	Multiplex	30min	50cycles	12	2563	2	0.00507020280811232
GAGGAGAGTATTAGCCTCCT	GAGGAGAGTA	TTAGCCTCCT	Plate2	H11	Plate2-H11	10000	Multiplex	30min	50cycles	13733	160	3	85.304347826087
GAGGAGAGTATTAGGTGCCT	GAGGAGAGTA	TTAGGTGCCT	Plate3	A11	Plate3-A11	0	CG	30min	40cycles	171	1351	0	0.127218934911243
GCATAAGGCCAACGTGCTAT	GCATAAGGCC	AACGTGCTAT	Plate1	H08	Plate1-H08	10000	Multiplex	20min	40cycles	17436	161	3	107.635802469136
GCATAAGGCCAAGATGTCCT	GCATAAGGCC	AAGATGTCCT	Plate1	G08	Plate1-G08	5000	Multiplex	20min	40cycles	14994	212	2	70.3990610328639
GCATAAGGCCATGGACATCT	GCATAAGGCC	ATGGACATCT	Plate4	G08	Plate4-G08	5000	CG	20min	50cycles	17062	360	2	47.2659279778393
GCATAAGGCCCAGTCGGCTT	GCATAAGGCC	CAGTCGGCTT	Plate1	F08	Plate1-F08	1000	Multiplex	20min	40cycles	11907	786	7	15.130876747141
GCATAAGGCCCATTGGCTTG	GCATAAGGCC	CATTGGCTTG	Plate4	F08	Plate4-F08	1000	CG	20min	50cycles	9090	389	2	23.3102564102564
GCATAAGGCCCCGTTACTCT	GCATAAGGCC	CCGTTACTCT	Plate4	E08	Plate4-E08	500	CG	20min	50cycles	8171	1191	2	6.85570469798658
GCATAAGGCCCGATGTGAGA	GCATAAGGCC	CGATGTGAGA	Plate1	E08	Plate1-E08	500	Multiplex	20min	40cycles	3678	643	3	5.71273291925466
GCATAAGGCCCTCAAGCGAG	GCATAAGGCC	CTCAAGCGAG	Plate4	C08	Plate4-C08	50	CG	20min	50cycles	809	1359	3	0.595588235294118
GCATAAGGCCGACGACAATC	GCATAAGGCC	GACGACAATC	Plate4	D08	Plate4-D08	100	CG	20min	50cycles	2903	1969	1	1.4741116751269
GCATAAGGCCGACTTCGACG	GCATAAGGCC	GACTTCGACG	Plate1	B08	Plate1-B08	10	Multiplex	20min	40cycles	165	1536	0	0.108002602472349
GCATAAGGCCGAGGCTTAGA	GCATAAGGCC	GAGGCTTAGA	Plate1	D08	Plate1-D08	100	Multiplex	20min	40cycles	33	19	0	1.7
GCATAAGGCCGCGATGATAT	GCATAAGGCC	GCGATGATAT	Plate4	B08	Plate4-B08	10	CG	20min	50cycles	1517	4134	2	0.367110036275695
GCATAAGGCCGTTCGACTTA	GCATAAGGCC	GTTCGACTTA	Plate1	C08	Plate1-C08	50	Multiplex	20min	40cycles	1318	3540	0	0.372493645862751
GCATAAGGCCTGAGAGCGAA	GCATAAGGCC	TGAGAGCGAA	Plate4	A08	Plate4-A08	0	CG	20min	50cycles	17	5911	6	0.0030446549391069
GCATAAGGCCTTAGCCTCCT	GCATAAGGCC	TTAGCCTCCT	Plate4	H08	Plate4-H08	10000	CG	20min	50cycles	13999	149	2	93.3333333333333
GCATAAGGCCTTAGGTGCCT	GCATAAGGCC	TTAGGTGCCT	Plate1	A08	Plate1-A08	0	Multiplex	20min	40cycles	184	822	0	0.224787363304982
GCTCCGAATTAACGTGCTAT	GCTCCGAATT	AACGTGCTAT	Plate1	H10	Plate1-H10	10000	Multiplex	30min	40cycles	16033	149	7	106.893333333333
GCTCCGAATTAAGATGTCCT	GCTCCGAATT	AAGATGTCCT	Plate1	G10	Plate1-G10	5000	Multiplex	30min	40cycles	13858	241	5	57.2685950413223
GCTCCGAATTATGGACATCT	GCTCCGAATT	ATGGACATCT	Plate4	G10	Plate4-G10	5000	CG	30min	50cycles	15269	249	0	61.08
GCTCCGAATTCAGTCGGCTT	GCTCCGAATT	CAGTCGGCTT	Plate1	F10	Plate1-F10	1000	Multiplex	30min	40cycles	7470	803	1	9.29228855721393
GCTCCGAATTCATTGGCTTG	GCTCCGAATT	CATTGGCTTG	Plate4	F10	Plate4-F10	1000	CG	30min	50cycles	7823	692	4	11.2900432900433
GCTCCGAATTCCGTTACTCT	GCTCCGAATT	CCGTTACTCT	Plate4	E10	Plate4-E10	500	CG	30min	50cycles	5373	705	2	7.61189801699717
GCTCCGAATTCGATGTGAGA	GCTCCGAATT	CGATGTGAGA	Plate1	E10	Plate1-E10	500	Multiplex	30min	40cycles	3706	502	2	7.36978131212724
GCTCCGAATTCTCAAGCGAG	GCTCCGAATT	CTCAAGCGAG	Plate4	C10	Plate4-C10	50	CG	30min	50cycles	436	1829	0	0.23879781420765
GCTCCGAATTGACGACAATC	GCTCCGAATT	GACGACAATC	Plate4	D10	Plate4-D10	100	CG	30min	50cycles	1103	1634	1	0.675229357798165
GCTCCGAATTGACTTCGACG	GCTCCGAATT	GACTTCGACG	Plate1	B10	Plate1-B10	10	Multiplex	30min	40cycles	154	1250	0	0.123900879296563
GCTCCGAATTGAGGCTTAGA	GCTCCGAATT	GAGGCTTAGA	Plate1	D10	Plate1-D10	100	Multiplex	30min	40cycles	231	195	2	1.18367346938776
GCTCCGAATTGCGATGATAT	GCTCCGAATT	GCGATGATAT	Plate4	B10	Plate4-B10	10	CG	30min	50cycles	554	2260	0	0.24546660769571
GCTCCGAATTGTTCGACTTA	GCTCCGAATT	GTTCGACTTA	Plate1	C10	Plate1-C10	50	Multiplex	30min	40cycles	787	2084	0	0.377937649880096
GCTCCGAATTTGAGAGCGAA	GCTCCGAATT	TGAGAGCGAA	Plate4	A10	Plate4-A10	0	CG	30min	50cycles	12	3269	1	0.00397553516819572
GCTCCGAATTTTAGCCTCCT	GCTCCGAATT	TTAGCCTCCT	Plate4	H10	Plate4-H10	10000	CG	30min	50cycles	13805	143	5	95.875
GCTCCGAATTTTAGGTGCCT	GCTCCGAATT	TTAGGTGCCT	Plate1	A10	Plate1-A10	0	Multiplex	30min	40cycles	182	795	0	0.229899497487437
GCTCTTCTGCAACGTGCTAT	GCTCTTCTGC	AACGTGCTAT	Plate1	H11	Plate1-H11	10000	Multiplex	30min	40cycles	16267	194	3	83.425641025641
GCTCTTCTGCAAGATGTCCT	GCTCTTCTGC	AAGATGTCCT	Plate1	G11	Plate1-G11	5000	Multiplex	30min	40cycles	11363	134	0	84.1777777777778
GCTCTTCTGCATGGACATCT	GCTCTTCTGC	ATGGACATCT	Plate4	G11	Plate4-G11	5000	CG	30min	50cycles	16452	333	1	49.2604790419162
GCTCTTCTGCCAGTCGGCTT	GCTCTTCTGC	CAGTCGGCTT	Plate1	F11	Plate1-F11	1000	Multiplex	30min	40cycles	7420	938	0	7.90308839190628
GCTCTTCTGCCATTGGCTTG	GCTCTTCTGC	CATTGGCTTG	Plate4	F11	Plate4-F11	1000	CG	30min	50cycles	7556	437	2	17.2534246575342
GCTCTTCTGCCCGTTACTCT	GCTCTTCTGC	CCGTTACTCT	Plate4	E11	Plate4-E11	500	CG	30min	50cycles	3455	469	3	7.3531914893617
GCTCTTCTGCCGATGTGAGA	GCTCTTCTGC	CGATGTGAGA	Plate1	E11	Plate1-E11	500	Multiplex	30min	40cycles	2720	678	1	4.00736377025037
GCTCTTCTGCCTCAAGCGAG	GCTCTTCTGC	CTCAAGCGAG	Plate4	C11	Plate4-C11	50	CG	30min	50cycles	115	938	1	0.123535676251331
GCTCTTCTGCGACGACAATC	GCTCTTCTGC	GACGACAATC	Plate4	D11	Plate4-D11	100	CG	30min	50cycles	1300	1646	2	0.789921068609593
GCTCTTCTGCGACTTCGACG	GCTCTTCTGC	GACTTCGACG	Plate1	B11	Plate1-B11	10	Multiplex	30min	40cycles	87	517	0	0.16988416988417
GCTCTTCTGCGAGGCTTAGA	GCTCTTCTGC	GAGGCTTAGA	Plate1	D11	Plate1-D11	100	Multiplex	30min	40cycles	194	189	0	1.02631578947368
GCTCTTCTGCGCGATGATAT	GCTCTTCTGC	GCGATGATAT	Plate4	B11	Plate4-B11	10	CG	30min	50cycles	226	2796	0	0.0811583839828388
GCTCTTCTGCGTTCGACTTA	GCTCTTCTGC	GTTCGACTTA	Plate1	C11	Plate1-C11	50	Multiplex	30min	40cycles	272	1473	0	0.185210312075984
GCTCTTCTGCTGAGAGCGAA	GCTCTTCTGC	TGAGAGCGAA	Plate4	A11	Plate4-A11	0	CG	30min	50cycles	14	2849	0	0.00526315789473684
GCTCTTCTGCTTAGCCTCCT	GCTCTTCTGC	TTAGCCTCCT	Plate4	H11	Plate4-H11	10000	CG	30min	50cycles	14423	86	6	165.793103448276
GCTCTTCTGCTTAGGTGCCT	GCTCTTCTGC	TTAGGTGCCT	Plate1	A11	Plate1-A11	0	Multiplex	30min	40cycles	168	584	2	0.288888888888889
GGTTGCCATGAACGTGCTAT	GGTTGCCATG	AACGTGCTAT	Plate1	H07	Plate1-H07	10000	Multiplex	20min	40cycles	16034	198	1	80.5778894472362
GGTTGCCATGAAGATGTCCT	GGTTGCCATG	AAGATGTCCT	Plate1	G07	Plate1-G07	5000	Multiplex	20min	40cycles	14902	237	1	62.6176470588235
GGTTGCCATGATGGACATCT	GGTTGCCATG	ATGGACATCT	Plate4	G07	Plate4-G07	5000	CG	20min	50cycles	15878	300	2	52.7541528239203
GGTTGCCATGCAGTCGGCTT	GGTTGCCATG	CAGTCGGCTT	Plate1	F07	Plate1-F07	1000	Multiplex	20min	40cycles	10364	381	0	27.1335078534031
GGTTGCCATGCATTGGCTTG	GGTTGCCATG	CATTGGCTTG	Plate4	F07	Plate4-F07	1000	CG	20min	50cycles	7743	472	0	16.3720930232558
GGTTGCCATGCCGTTACTCT	GGTTGCCATG	CCGTTACTCT	Plate4	E07	Plate4-E07	500	CG	20min	50cycles	4017	547	1	7.33211678832117
GGTTGCCATGCGATGTGAGA	GGTTGCCATG	CGATGTGAGA	Plate1	E07	Plate1-E07	500	Multiplex	20min	40cycles	3626	503	0	7.19642857142857
GGTTGCCATGCTCAAGCGAG	GGTTGCCATG	CTCAAGCGAG	Plate4	C07	Plate4-C07	50	CG	20min	50cycles	873	1210	0	0.721717588769612
GGTTGCCATGGACGACAATC	GGTTGCCATG	GACGACAATC	Plate4	D07	Plate4-D07	100	CG	20min	50cycles	789	932	3	0.846730975348339
GGTTGCCATGGACTTCGACG	GGTTGCCATG	GACTTCGACG	Plate1	B07	Plate1-B07	10	Multiplex	20min	40cycles	82	284	0	0.291228070175439
GGTTGCCATGGAGGCTTAGA	GGTTGCCATG	GAGGCTTAGA	Plate1	D07	Plate1-D07	100	Multiplex	20min	40cycles	231	148	1	1.55704697986577
GGTTGCCATGGCGATGATAT	GGTTGCCATG	GCGATGATAT	Plate4	B07	Plate4-B07	10	CG	20min	50cycles	424	2713	1	0.15659543109801
GGTTGCCATGGTTCGACTTA	GGTTGCCATG	GTTCGACTTA	Plate1	C07	Plate1-C07	50	Multiplex	20min	40cycles	797	1061	1	0.751412429378531
GGTTGCCATGTGAGAGCGAA	GGTTGCCATG	TGAGAGCGAA	Plate4	A07	Plate4-A07	0	CG	20min	50cycles	13	2428	3	0.00576368876080692
GGTTGCCATGTTAGCCTCCT	GGTTGCCATG	TTAGCCTCCT	Plate4	H07	Plate4-H07	10000	CG	20min	50cycles	13962	160	4	86.7267080745342
GGTTGCCATGTTAGGTGCCT	GGTTGCCATG	TTAGGTGCCT	Plate1	A07	Plate1-A07	0	Multiplex	20min	40cycles	180	554	0	0.326126126126126
GTAAGCGTTCAACGTGCTAT	GTAAGCGTTC	AACGTGCTAT	Plate3	H08	Plate3-H08	10000	CG	20min	40cycles	13807	142	2	96.5594405594406
GTAAGCGTTCAAGATGTCCT	GTAAGCGTTC	AAGATGTCCT	Plate3	G08	Plate3-G08	5000	CG	20min	40cycles	12396	148	4	83.2013422818792
GTAAGCGTTCATGGACATCT	GTAAGCGTTC	ATGGACATCT	Plate2	G08	Plate2-G08	5000	Multiplex	20min	50cycles	16045	172	3	92.7514450867052
GTAAGCGTTCCAGTCGGCTT	GTAAGCGTTC	CAGTCGGCTT	Plate3	F08	Plate3-F08	1000	CG	20min	40cycles	9280	559	0	16.5732142857143
GTAAGCGTTCCATTGGCTTG	GTAAGCGTTC	CATTGGCTTG	Plate2	F08	Plate2-F08	1000	Multiplex	20min	50cycles	8508	456	3	18.6192560175055
GTAAGCGTTCCCGTTACTCT	GTAAGCGTTC	CCGTTACTCT	Plate2	E08	Plate2-E08	500	Multiplex	20min	50cycles	5901	802	1	7.34993773349938
GTAAGCGTTCCGATGTGAGA	GTAAGCGTTC	CGATGTGAGA	Plate3	E08	Plate3-E08	500	CG	20min	40cycles	3553	628	2	5.65023847376789
GTAAGCGTTCCTCAAGCGAG	GTAAGCGTTC	CTCAAGCGAG	Plate2	C08	Plate2-C08	50	Multiplex	20min	50cycles	781	644	2	1.21240310077519
GTAAGCGTTCGACGACAATC	GTAAGCGTTC	GACGACAATC	Plate2	D08	Plate2-D08	100	Multiplex	20min	50cycles	679	2200	0	0.308950477055884
GTAAGCGTTCGACTTCGACG	GTAAGCGTTC	GACTTCGACG	Plate3	B08	Plate3-B08	10	CG	20min	40cycles	189	958	0	0.198123044838373
GTAAGCGTTCGAGGCTTAGA	GTAAGCGTTC	GAGGCTTAGA	Plate3	D08	Plate3-D08	100	CG	20min	40cycles	292	185	0	1.5752688172043
GTAAGCGTTCGCGATGATAT	GTAAGCGTTC	GCGATGATAT	Plate2	B08	Plate2-B08	10	Multiplex	20min	50cycles	16	4513	1	0.00376606114311032
GTAAGCGTTCGTTCGACTTA	GTAAGCGTTC	GTTCGACTTA	Plate3	C08	Plate3-C08	50	CG	20min	40cycles	830	2035	1	0.408153241650295
GTAAGCGTTCTGAGAGCGAA	GTAAGCGTTC	TGAGAGCGAA	Plate2	A08	Plate2-A08	0	Multiplex	20min	50cycles	248	3187	0	0.0781053952321205
GTAAGCGTTCTTAGCCTCCT	GTAAGCGTTC	TTAGCCTCCT	Plate2	H08	Plate2-H08	10000	Multiplex	20min	50cycles	13148	148	1	88.248322147651
GTAAGCGTTCTTAGGTGCCT	GTAAGCGTTC	TTAGGTGCCT	Plate3	A08	Plate3-A08	0	CG	20min	40cycles	240	902	1	0.266888150609081
GTGGCCTTAAAACGTGCTAT	GTGGCCTTAA	AACGTGCTAT	Plate3	H03	Plate3-H03	10000	CG	10min	40cycles	15175	149	2	101.173333333333
GTGGCCTTAAAAGATGTCCT	GTGGCCTTAA	AAGATGTCCT	Plate3	G03	Plate3-G03	5000	CG	10min	40cycles	13143	158	3	82.6666666666667
GTGGCCTTAAATGGACATCT	GTGGCCTTAA	ATGGACATCT	Plate2	G03	Plate2-G03	5000	Multiplex	10min	50cycles	13390	178	0	74.8100558659218
GTGGCCTTAACAGTCGGCTT	GTGGCCTTAA	CAGTCGGCTT	Plate3	F03	Plate3-F03	1000	CG	10min	40cycles	5741	1146	1	5.00610287707062
GTGGCCTTAACATTGGCTTG	GTGGCCTTAA	CATTGGCTTG	Plate2	F03	Plate2-F03	1000	Multiplex	10min	50cycles	4403	401	1	10.955223880597
GTGGCCTTAACCGTTACTCT	GTGGCCTTAA	CCGTTACTCT	Plate2	E03	Plate2-E03	500	Multiplex	10min	50cycles	3760	918	2	4.09249183895539
GTGGCCTTAACGATGTGAGA	GTGGCCTTAA	CGATGTGAGA	Plate3	E03	Plate3-E03	500	CG	10min	40cycles	2387	521	0	4.57471264367816
GTGGCCTTAACTCAAGCGAG	GTGGCCTTAA	CTCAAGCGAG	Plate2	C03	Plate2-C03	50	Multiplex	10min	50cycles	484	1198	0	0.404503753127606
GTGGCCTTAAGACGACAATC	GTGGCCTTAA	GACGACAATC	Plate2	D03	Plate2-D03	100	Multiplex	10min	50cycles	1391	1002	0	1.38783649052841
GTGGCCTTAAGACTTCGACG	GTGGCCTTAA	GACTTCGACG	Plate3	B03	Plate3-B03	10	CG	10min	40cycles	84	882	0	0.0962627406568516
GTGGCCTTAAGAGGCTTAGA	GTGGCCTTAA	GAGGCTTAGA	Plate3	D03	Plate3-D03	100	CG	10min	40cycles	167	98	0	1.6969696969697
GTGGCCTTAAGCGATGATAT	GTGGCCTTAA	GCGATGATAT	Plate2	B03	Plate2-B03	10	Multiplex	10min	50cycles	19	1647	1	0.0121359223300971
GTGGCCTTAAGTTCGACTTA	GTGGCCTTAA	GTTCGACTTA	Plate3	C03	Plate3-C03	50	CG	10min	40cycles	372	1537	0	0.242522756827048
GTGGCCTTAATGAGAGCGAA	GTGGCCTTAA	TGAGAGCGAA	Plate2	A03	Plate2-A03	0	Multiplex	10min	50cycles	9	2626	0	0.00380662352493338
GTGGCCTTAATTAGCCTCCT	GTGGCCTTAA	TTAGCCTCCT	Plate2	H03	Plate2-H03	10000	Multiplex	10min	50cycles	13821	90	1	151.89010989011
GTGGCCTTAATTAGGTGCCT	GTGGCCTTAA	TTAGGTGCCT	Plate3	A03	Plate3-A03	0	CG	10min	40cycles	98	396	0	0.249370277078086
TACGCAGTACAACGTGCTAT	TACGCAGTAC	AACGTGCTAT	Plate1	H06	Plate1-H06	10000	Multiplex	20min	40cycles	17559	239	5	73.1666666666667
TACGCAGTACAAGATGTCCT	TACGCAGTAC	AAGATGTCCT	Plate1	G06	Plate1-G06	5000	Multiplex	20min	40cycles	16892	161	3	104.277777777778
TACGCAGTACATGGACATCT	TACGCAGTAC	ATGGACATCT	Plate4	G06	Plate4-G06	5000	CG	20min	50cycles	17901	267	4	66.7985074626866
TACGCAGTACCAGTCGGCTT	TACGCAGTAC	CAGTCGGCTT	Plate1	F06	Plate1-F06	1000	Multiplex	20min	40cycles	11929	782	5	15.2362707535121
TACGCAGTACCATTGGCTTG	TACGCAGTAC	CATTGGCTTG	Plate4	F06	Plate4-F06	1000	CG	20min	50cycles	8713	371	5	23.4247311827957
TACGCAGTACCCGTTACTCT	TACGCAGTAC	CCGTTACTCT	Plate4	E06	Plate4-E06	500	CG	20min	50cycles	5192	721	0	7.19252077562327
TACGCAGTACCGATGTGAGA	TACGCAGTAC	CGATGTGAGA	Plate1	E06	Plate1-E06	500	Multiplex	20min	40cycles	4599	555	2	8.27338129496403
TACGCAGTACCTCAAGCGAG	TACGCAGTAC	CTCAAGCGAG	Plate4	C06	Plate4-C06	50	CG	20min	50cycles	1048	1023	2	1.0244140625
TACGCAGTACGACGACAATC	TACGCAGTAC	GACGACAATC	Plate4	D06	Plate4-D06	100	CG	20min	50cycles	2288	1661	2	1.37725631768953
TACGCAGTACGACTTCGACG	TACGCAGTAC	GACTTCGACG	Plate1	B06	Plate1-B06	10	Multiplex	20min	40cycles	214	553	0	0.388086642599278
TACGCAGTACGAGGCTTAGA	TACGCAGTAC	GAGGCTTAGA	Plate1	D06	Plate1-D06	100	Multiplex	20min	40cycles	238	135	0	1.75735294117647
TACGCAGTACGCGATGATAT	TACGCAGTAC	GCGATGATAT	Plate4	B06	Plate4-B06	10	CG	20min	50cycles	161	3590	2	0.0451127819548872
TACGCAGTACGTTCGACTTA	TACGCAGTAC	GTTCGACTTA	Plate1	C06	Plate1-C06	50	Multiplex	20min	40cycles	981	1917	2	0.511991657977059
TACGCAGTACTGAGAGCGAA	TACGCAGTAC	TGAGAGCGAA	Plate4	A06	Plate4-A06	0	CG	20min	50cycles	22	3367	5	0.00682897862232779
TACGCAGTACTTAGCCTCCT	TACGCAGTAC	TTAGCCTCCT	Plate4	H06	Plate4-H06	10000	CG	20min	50cycles	14395	178	6	80.4245810055866
TACGCAGTACTTAGGTGCCT	TACGCAGTAC	TTAGGTGCCT	Plate1	A06	Plate1-A06	0	Multiplex	20min	40cycles	179	1095	0	0.164233576642336
TAGGAGTATGAACGTGCTAT	TAGGAGTATG	AACGTGCTAT	Plate3	H09	Plate3-H09	10000	CG	30min	40cycles	12782	112	1	113.12389380531
TAGGAGTATGAAGATGTCCT	TAGGAGTATG	AAGATGTCCT	Plate3	G09	Plate3-G09	5000	CG	30min	40cycles	11078	186	1	59.2459893048128
TAGGAGTATGATGGACATCT	TAGGAGTATG	ATGGACATCT	Plate2	G09	Plate2-G09	5000	Multiplex	30min	50cycles	15366	355	1	43.1657303370786
TAGGAGTATGCAGTCGGCTT	TAGGAGTATG	CAGTCGGCTT	Plate3	F09	Plate3-F09	1000	CG	30min	40cycles	6425	1232	3	5.21167883211679
TAGGAGTATGCATTGGCTTG	TAGGAGTATG	CATTGGCTTG	Plate2	F09	Plate2-F09	1000	Multiplex	30min	50cycles	6441	842	4	7.6417556346382
TAGGAGTATGCCGTTACTCT	TAGGAGTATG	CCGTTACTCT	Plate2	E09	Plate2-E09	500	Multiplex	30min	50cycles	5872	1121	2	5.23440285204991
TAGGAGTATGCGATGTGAGA	TAGGAGTATG	CGATGTGAGA	Plate3	E09	Plate3-E09	500	CG	30min	40cycles	2877	323	0	8.88271604938272
TAGGAGTATGCTCAAGCGAG	TAGGAGTATG	CTCAAGCGAG	Plate2	C09	Plate2-C09	50	Multiplex	30min	50cycles	420	1091	1	0.385531135531136
TAGGAGTATGGACGACAATC	TAGGAGTATG	GACGACAATC	Plate2	D09	Plate2-D09	100	Multiplex	30min	50cycles	1725	3121	3	0.552850736707239
TAGGAGTATGGACTTCGACG	TAGGAGTATG	GACTTCGACG	Plate3	B09	Plate3-B09	10	CG	30min	40cycles	211	1037	0	0.204238921001927
TAGGAGTATGGAGGCTTAGA	TAGGAGTATG	GAGGCTTAGA	Plate3	D09	Plate3-D09	100	CG	30min	40cycles	179	112	0	1.5929203539823
TAGGAGTATGGCGATGATAT	TAGGAGTATG	GCGATGATAT	Plate2	B09	Plate2-B09	10	Multiplex	30min	50cycles	362	2957	0	0.122718052738337
TAGGAGTATGGTTCGACTTA	TAGGAGTATG	GTTCGACTTA	Plate3	C09	Plate3-C09	50	CG	30min	40cycles	820	2400	1	0.341940857975843
TAGGAGTATGTGAGAGCGAA	TAGGAGTATG	TGAGAGCGAA	Plate2	A09	Plate2-A09	0	Multiplex	30min	50cycles	8	3941	1	0.00228310502283105
TAGGAGTATGTTAGCCTCCT	TAGGAGTATG	TTAGCCTCCT	Plate2	H09	Plate2-H09	10000	Multiplex	30min	50cycles	12798	129	1	98.4538461538462
TAGGAGTATGTTAGGTGCCT	TAGGAGTATG	TTAGGTGCCT	Plate3	A09	Plate3-A09	0	CG	30min	40cycles	151	1224	0	0.124081632653061
TGAAGAGTCGAACGTGCTAT	TGAAGAGTCG	AACGTGCTAT	Plate3	H07	Plate3-H07	10000	CG	20min	40cycles	12422	149	3	82.82
TGAAGAGTCGAAGATGTCCT	TGAAGAGTCG	AAGATGTCCT	Plate3	G07	Plate3-G07	5000	CG	20min	40cycles	12001	141	3	84.5211267605634
TGAAGAGTCGATGGACATCT	TGAAGAGTCG	ATGGACATCT	Plate2	G07	Plate2-G07	5000	Multiplex	20min	50cycles	16513	224	1	73.3955555555556
TGAAGAGTCGCAGTCGGCTT	TGAAGAGTCG	CAGTCGGCTT	Plate3	F07	Plate3-F07	1000	CG	20min	40cycles	9210	638	0	14.414710485133
TGAAGAGTCGCATTGGCTTG	TGAAGAGTCG	CATTGGCTTG	Plate2	F07	Plate2-F07	1000	Multiplex	20min	50cycles	7289	462	3	15.7451403887689
TGAAGAGTCGCCGTTACTCT	TGAAGAGTCG	CCGTTACTCT	Plate2	E07	Plate2-E07	500	Multiplex	20min	50cycles	5496	595	5	9.22315436241611
TGAAGAGTCGCGATGTGAGA	TGAAGAGTCG	CGATGTGAGA	Plate3	E07	Plate3-E07	500	CG	20min	40cycles	3923	598	1	6.55091819699499
TGAAGAGTCGCTCAAGCGAG	TGAAGAGTCG	CTCAAGCGAG	Plate2	C07	Plate2-C07	50	Multiplex	20min	50cycles	1021	1432	1	0.713189113747383
TGAAGAGTCGGACGACAATC	TGAAGAGTCG	GACGACAATC	Plate2	D07	Plate2-D07	100	Multiplex	20min	50cycles	3208	1592	0	2.01443816698054
TGAAGAGTCGGACTTCGACG	TGAAGAGTCG	GACTTCGACG	Plate3	B07	Plate3-B07	10	CG	20min	40cycles	62	691	1	0.0910404624277457
TGAAGAGTCGGAGGCTTAGA	TGAAGAGTCG	GAGGCTTAGA	Plate3	D07	Plate3-D07	100	CG	20min	40cycles	210	150	0	1.39735099337748
TGAAGAGTCGGCGATGATAT	TGAAGAGTCG	GCGATGATAT	Plate2	B07	Plate2-B07	10	Multiplex	20min	50cycles	445	2930	2	0.152166496076424
TGAAGAGTCGGTTCGACTTA	TGAAGAGTCG	GTTCGACTTA	Plate3	C07	Plate3-C07	50	CG	20min	40cycles	932	1985	2	0.469788519637462
TGAAGAGTCGTGAGAGCGAA	TGAAGAGTCG	TGAGAGCGAA	Plate2	A07	Plate2-A07	0	Multiplex	20min	50cycles	8	1633	1	0.00550795593635251
TGAAGAGTCGTTAGCCTCCT	TGAAGAGTCG	TTAGCCTCCT	Plate2	H07	Plate2-H07	10000	Multiplex	20min	50cycles	13387	149	4	89.2533333333333
TGAAGAGTCGTTAGGTGCCT	TGAAGAGTCG	TTAGGTGCCT	Plate3	A07	Plate3-A07	0	CG	20min	40cycles	654	375	0	1.74202127659574
TGGCTCGTGAAACGTGCTAT	TGGCTCGTGA	AACGTGCTAT	Plate3	H01	Plate3-H01	10000	CG	10min	40cycles	14287	89	1	158.755555555556
TGGCTCGTGAAAGATGTCCT	TGGCTCGTGA	AAGATGTCCT	Plate3	G01	Plate3-G01	5000	CG	10min	40cycles	12334	166	0	73.8622754491018
TGGCTCGTGAATGGACATCT	TGGCTCGTGA	ATGGACATCT	Plate2	G01	Plate2-G01	5000	Multiplex	10min	50cycles	15288	147	3	103.304054054054
TGGCTCGTGACAGTCGGCTT	TGGCTCGTGA	CAGTCGGCTT	Plate3	F01	Plate3-F01	1000	CG	10min	40cycles	2821	579	1	4.86551724137931
TGGCTCGTGACATTGGCTTG	TGGCTCGTGA	CATTGGCTTG	Plate2	F01	Plate2-F01	1000	Multiplex	10min	50cycles	1772	161	0	10.9444444444444
TGGCTCGTGACCGTTACTCT	TGGCTCGTGA	CCGTTACTCT	Plate2	E01	Plate2-E01	500	Multiplex	10min	50cycles	2612	766	0	3.40677966101695
TGGCTCGTGACGATGTGAGA	TGGCTCGTGA	CGATGTGAGA	Plate3	E01	Plate3-E01	500	CG	10min	40cycles	1410	228	0	6.16157205240175
TGGCTCGTGACTCAAGCGAG	TGGCTCGTGA	CTCAAGCGAG	Plate2	C01	Plate2-C01	50	Multiplex	10min	50cycles	499	678	0	0.736377025036819
TGGCTCGTGAGACGACAATC	TGGCTCGTGA	GACGACAATC	Plate2	D01	Plate2-D01	100	Multiplex	10min	50cycles	826	422	0	1.95508274231678
TGGCTCGTGAGACTTCGACG	TGGCTCGTGA	GACTTCGACG	Plate3	B01	Plate3-B01	10	CG	10min	40cycles	17	263	0	0.0681818181818182
TGGCTCGTGAGAGGCTTAGA	TGGCTCGTGA	GAGGCTTAGA	Plate3	D01	Plate3-D01	100	CG	10min	40cycles	108	65	1	1.65151515151515
TGGCTCGTGAGCGATGATAT	TGGCTCGTGA	GCGATGATAT	Plate2	B01	Plate2-B01	10	Multiplex	10min	50cycles	83	669	0	0.125373134328358
TGGCTCGTGAGTTCGACTTA	TGGCTCGTGA	GTTCGACTTA	Plate3	C01	Plate3-C01	50	CG	10min	40cycles	513	604	0	0.849586776859504
TGGCTCGTGATGAGAGCGAA	TGGCTCGTGA	TGAGAGCGAA	Plate2	A01	Plate2-A01	0	Multiplex	10min	50cycles	6	1590	1	0.0043997485857951
TGGCTCGTGATTAGCCTCCT	TGGCTCGTGA	TTAGCCTCCT	Plate2	H01	Plate2-H01	10000	Multiplex	10min	50cycles	13841	95	1	144.1875
TGGCTCGTGATTAGGTGCCT	TGGCTCGTGA	TTAGGTGCCT	Plate3	A01	Plate3-A01	0	CG	10min	40cycles	72	440	0	0.165532879818594
TGTTCCGCATAACGTGCTAT	TGTTCCGCAT	AACGTGCTAT	Plate1	H02	Plate1-H02	10000	Multiplex	10min	40cycles	15169	74	3	202.266666666667
TGTTCCGCATAAGATGTCCT	TGTTCCGCAT	AAGATGTCCT	Plate1	G02	Plate1-G02	5000	Multiplex	10min	40cycles	12295	188	1	65.0582010582011
TGTTCCGCATATGGACATCT	TGTTCCGCAT	ATGGACATCT	Plate4	G02	Plate4-G02	5000	CG	10min	50cycles	17973	167	8	106.988095238095
TGTTCCGCATCAGTCGGCTT	TGTTCCGCAT	CAGTCGGCTT	Plate1	F02	Plate1-F02	1000	Multiplex	10min	40cycles	5372	613	0	8.75081433224756
TGTTCCGCATCATTGGCTTG	TGTTCCGCAT	CATTGGCTTG	Plate4	F02	Plate4-F02	1000	CG	10min	50cycles	2888	292	0	9.86006825938567
TGTTCCGCATCCGTTACTCT	TGTTCCGCAT	CCGTTACTCT	Plate4	E02	Plate4-E02	500	CG	10min	50cycles	2813	437	0	6.42465753424658
TGTTCCGCATCGATGTGAGA	TGTTCCGCAT	CGATGTGAGA	Plate1	E02	Plate1-E02	500	Multiplex	10min	40cycles	1909	610	0	3.12602291325696
TGTTCCGCATCTCAAGCGAG	TGTTCCGCAT	CTCAAGCGAG	Plate4	C02	Plate4-C02	50	CG	10min	50cycles	664	871	1	0.762614678899083
TGTTCCGCATGACGACAATC	TGTTCCGCAT	GACGACAATC	Plate4	D02	Plate4-D02	100	CG	10min	50cycles	1113	1050	0	1.05994291151284
TGTTCCGCATGACTTCGACG	TGTTCCGCAT	GACTTCGACG	Plate1	B02	Plate1-B02	10	Multiplex	10min	40cycles	6	467	0	0.014957264957265
TGTTCCGCATGAGGCTTAGA	TGTTCCGCAT	GAGGCTTAGA	Plate1	D02	Plate1-D02	100	Multiplex	10min	40cycles	462	322	0	1.43343653250774
TGTTCCGCATGCGATGATAT	TGTTCCGCAT	GCGATGATAT	Plate4	B02	Plate4-B02	10	CG	10min	50cycles	15	1698	0	0.00941730429664508
TGTTCCGCATGTTCGACTTA	TGTTCCGCAT	GTTCGACTTA	Plate1	C02	Plate1-C02	50	Multiplex	10min	40cycles	421	1446	1	0.291637871458189
TGTTCCGCATTGAGAGCGAA	TGTTCCGCAT	TGAGAGCGAA	Plate4	A02	Plate4-A02	0	CG	10min	50cycles	14	3822	1	0.00392362019356526
TGTTCCGCATTTAGCCTCCT	TGTTCCGCAT	TTAGCCTCCT	Plate4	H02	Plate4-H02	10000	CG	10min	50cycles	16686	114	4	145.104347826087
TGTTCCGCATTTAGGTGCCT	TGTTCCGCAT	TTAGGTGCCT	Plate1	A02	Plate1-A02	0	Multiplex	10min	40cycles	75	416	0	0.182254196642686
TTAGTAGGTCAACGTGCTAT	TTAGTAGGTC	AACGTGCTAT	Plate3	H10	Plate3-H10	10000	CG	30min	40cycles	17244	223	4	76.9866071428571
TTAGTAGGTCAAGATGTCCT	TTAGTAGGTC	AAGATGTCCT	Plate3	G10	Plate3-G10	5000	CG	30min	40cycles	13266	293	0	45.1258503401361
TTAGTAGGTCATGGACATCT	TTAGTAGGTC	ATGGACATCT	Plate2	G10	Plate2-G10	5000	Multiplex	30min	50cycles	17525	374	1	46.736
TTAGTAGGTCCAGTCGGCTT	TTAGTAGGTC	CAGTCGGCTT	Plate3	F10	Plate3-F10	1000	CG	30min	40cycles	8237	1027	1	8.0136186770428
TTAGTAGGTCCATTGGCTTG	TTAGTAGGTC	CATTGGCTTG	Plate2	F10	Plate2-F10	1000	Multiplex	30min	50cycles	8567	1037	2	8.25433526011561
TTAGTAGGTCCCGTTACTCT	TTAGTAGGTC	CCGTTACTCT	Plate2	E10	Plate2-E10	500	Multiplex	30min	50cycles	7813	1574	1	4.96126984126984
TTAGTAGGTCCGATGTGAGA	TTAGTAGGTC	CGATGTGAGA	Plate3	E10	Plate3-E10	500	CG	30min	40cycles	4310	581	3	7.40721649484536
TTAGTAGGTCCTCAAGCGAG	TTAGTAGGTC	CTCAAGCGAG	Plate2	C10	Plate2-C10	50	Multiplex	30min	50cycles	424	1198	4	0.354462051709758
TTAGTAGGTCGACGACAATC	TTAGTAGGTC	GACGACAATC	Plate2	D10	Plate2-D10	100	Multiplex	30min	50cycles	2632	3103	2	0.84826030927835
TTAGTAGGTCGACTTCGACG	TTAGTAGGTC	GACTTCGACG	Plate3	B10	Plate3-B10	10	CG	30min	40cycles	475	1792	0	0.26547685443391
TTAGTAGGTCGAGGCTTAGA	TTAGTAGGTC	GAGGCTTAGA	Plate3	D10	Plate3-D10	100	CG	30min	40cycles	233	321	1	0.726708074534162
TTAGTAGGTCGCGATGATAT	TTAGTAGGTC	GCGATGATAT	Plate2	B10	Plate2-B10	10	Multiplex	30min	50cycles	255	5093	2	0.0502552021986651
TTAGTAGGTCGTTCGACTTA	TTAGTAGGTC	GTTCGACTTA	Plate3	C10	Plate3-C10	50	CG	30min	40cycles	1701	1911	2	0.890167364016736
TTAGTAGGTCTGAGAGCGAA	TTAGTAGGTC	TGAGAGCGAA	Plate2	A10	Plate2-A10	0	Multiplex	30min	50cycles	11	5544	1	0.00216411181244364
TTAGTAGGTCTTAGCCTCCT	TTAGTAGGTC	TTAGCCTCCT	Plate2	H10	Plate2-H10	10000	Multiplex	30min	50cycles	15531	192	1	80.4766839378238
TTAGTAGGTCTTAGGTGCCT	TTAGTAGGTC	TTAGGTGCCT	Plate3	A10	Plate3-A10	0	CG	30min	40cycles	313	1058	0	0.296506137865911
