# Supplementary material for: Evaluation of Swab-Seq as a scalable, sensitive assay for community surveillance of SARS-CoV-2 infection
Source: Sci Rep. 2022 Feb 23;12:3047. doi: 10.1038/s41598-022-06901-5 (PMC8866503; doi:10.1038/s41598-022-06901-5)
Supplement: Supplementary file 9 — Supplementary Table S8. [file 41598_2022_6901_MOESM9_ESM.txt]

Index	Index1	Index2	Plate_ID	Sample_Well	Sample_ID	ATCC_virus_copies	Plate_config	S2_Count	Spike_Count	RPP30_Count	S2_Spike_Ratio
AACGACACGTACTAGGACGT	AACGACACGT	ACTAGGACGT	Plate2	C09	Plate2-C09	50	95C_30min	120	13076	0	0.00925288674772501
AACGACACGTATCAGTGTTG	AACGACACGT	ATCAGTGTTG	Plate2	B09	Plate2-B09	10	95C_30min	178	21636	7	0.00827286592411148
AACGACACGTGATAGGCCTA	AACGACACGT	GATAGGCCTA	Plate2	H09	Plate2-H09	10000	95C_30min	20210	5699	5	3.54578947368421
AACGACACGTGATCGTTCTG	AACGACACGT	GATCGTTCTG	Plate2	A09	Plate2-A09	0	95C_30min	281	2347	0	0.120102214650767
AACGACACGTGCAAGCGATG	AACGACACGT	GCAAGCGATG	Plate2	G09	Plate2-G09	5000	95C_30min	15880	7321	4	2.16894291177274
AACGACACGTGGTTCACAGT	AACGACACGT	GGTTCACAGT	Plate2	D09	Plate2-D09	100	95C_30min	1596	21018	2	0.0759788762548171
AACGACACGTTGAACCTATG	AACGACACGT	TGAACCTATG	Plate2	F09	Plate2-F09	1000	95C_30min	10479	19744	9	0.530767282856419
AACGACACGTTTGTCCAGAT	AACGACACGT	TTGTCCAGAT	Plate2	E09	Plate2-E09	500	95C_30min	4845	23156	5	0.209267176231809
AAGAGATGACACTAGGACGT	AAGAGATGAC	ACTAGGACGT	Plate2	C03	Plate2-C03	50	95C_20min	179	20824	9	0.00864345738295318
AAGAGATGACATCAGTGTTG	AAGAGATGAC	ATCAGTGTTG	Plate2	B03	Plate2-B03	10	95C_20min	1054	39411	7	0.0267684969044961
AAGAGATGACGATAGGCCTA	AAGAGATGAC	GATAGGCCTA	Plate2	H03	Plate2-H03	10000	95C_20min	21795	4842	5	4.50051620896139
AAGAGATGACGATCGTTCTG	AAGAGATGAC	GATCGTTCTG	Plate2	A03	Plate2-A03	0	95C_20min	239	30217	2	0.0079422860546694
AAGAGATGACGCAAGCGATG	AAGAGATGAC	GCAAGCGATG	Plate2	G03	Plate2-G03	5000	95C_20min	17588	5650	3	3.11254645195541
AAGAGATGACGGTTCACAGT	AAGAGATGAC	GGTTCACAGT	Plate2	D03	Plate2-D03	100	95C_20min	4256	30925	4	0.137651167302593
AAGAGATGACTGAACCTATG	AAGAGATGAC	TGAACCTATG	Plate2	F03	Plate2-F03	1000	95C_20min	14216	18465	4	0.769901440485216
AAGAGATGACTTGTCCAGAT	AAGAGATGAC	TTGTCCAGAT	Plate2	E03	Plate2-E03	500	95C_20min	7593	30602	9	0.248145606639872
AAGGTTCACAAACGTGCTAT	AAGGTTCACA	AACGTGCTAT	Plate1	H12	Plate1-H12	10000	95C_10min	19175	6072	3	3.15758274328997
AAGGTTCACAAAGATGTCCT	AAGGTTCACA	AAGATGTCCT	Plate1	G12	Plate1-G12	5000	95C_10min	14373	11311	3	1.27068599717115
AAGGTTCACACAGTCGGCTT	AAGGTTCACA	CAGTCGGCTT	Plate1	F12	Plate1-F12	1000	95C_10min	4692	11407	0	0.411377980364656
AAGGTTCACACGATGTGAGA	AAGGTTCACA	CGATGTGAGA	Plate1	E12	Plate1-E12	500	95C_10min	1948	10408	5	0.187241809972139
AAGGTTCACAGACTTCGACG	AAGGTTCACA	GACTTCGACG	Plate1	B12	Plate1-B12	10	95C_10min	135	12331	2	0.0110282192669478
AAGGTTCACAGAGGCTTAGA	AAGGTTCACA	GAGGCTTAGA	Plate1	D12	Plate1-D12	100	95C_10min	329	6686	0	0.0493494840735756
AAGGTTCACAGTTCGACTTA	AAGGTTCACA	GTTCGACTTA	Plate1	C12	Plate1-C12	50	95C_10min	972	29723	2	0.0327344906472884
AAGGTTCACATTAGGTGCCT	AAGGTTCACA	TTAGGTGCCT	Plate1	A12	Plate1-A12	0	95C_10min	66	6945	1	0.00964583933198963
ACCGTTGTGTACTAGGACGT	ACCGTTGTGT	ACTAGGACGT	Plate2	C08	Plate2-C08	50	95C_30min	989	18624	3	0.0531543624161074
ACCGTTGTGTATCAGTGTTG	ACCGTTGTGT	ATCAGTGTTG	Plate2	B08	Plate2-B08	10	95C_30min	841	21674	8	0.0388465974625144
ACCGTTGTGTGATAGGCCTA	ACCGTTGTGT	GATAGGCCTA	Plate2	H08	Plate2-H08	10000	95C_30min	15224	4573	2	3.32859641451683
ACCGTTGTGTGATCGTTCTG	ACCGTTGTGT	GATCGTTCTG	Plate2	A08	Plate2-A08	0	95C_30min	148	19648	3	0.00758308310855514
ACCGTTGTGTGCAAGCGATG	ACCGTTGTGT	GCAAGCGATG	Plate2	G08	Plate2-G08	5000	95C_30min	14082	10005	4	1.40745552668399
ACCGTTGTGTGGTTCACAGT	ACCGTTGTGT	GGTTCACAGT	Plate2	D08	Plate2-D08	100	95C_30min	197	27913	6	0.00709321487425665
ACCGTTGTGTTGAACCTATG	ACCGTTGTGT	TGAACCTATG	Plate2	F08	Plate2-F08	1000	95C_30min	6812	20887	7	0.326168134814247
ACCGTTGTGTTTGTCCAGAT	ACCGTTGTGT	TTGTCCAGAT	Plate2	E08	Plate2-E08	500	95C_30min	3666	22608	10	0.162192047414746
CAAGATCCTCAACGTGCTAT	CAAGATCCTC	AACGTGCTAT	Plate1	H04	Plate1-H04	10000	65C_30min	21688	7566	3	2.86626139817629
CAAGATCCTCAAGATGTCCT	CAAGATCCTC	AAGATGTCCT	Plate1	G04	Plate1-G04	5000	65C_30min	9780	6499	4	1.50476923076923
CAAGATCCTCCAGTCGGCTT	CAAGATCCTC	CAGTCGGCTT	Plate1	F04	Plate1-F04	1000	65C_30min	8477	8434	5	1.00509780675756
CAAGATCCTCCGATGTGAGA	CAAGATCCTC	CGATGTGAGA	Plate1	E04	Plate1-E04	500	65C_30min	1376	8462	0	0.162708259482453
CAAGATCCTCGACTTCGACG	CAAGATCCTC	GACTTCGACG	Plate1	B04	Plate1-B04	10	65C_30min	1598	16002	1	0.0999187652315191
CAAGATCCTCGAGGCTTAGA	CAAGATCCTC	GAGGCTTAGA	Plate1	D04	Plate1-D04	100	65C_30min	263	3204	3	0.0823712948517941
CAAGATCCTCGTTCGACTTA	CAAGATCCTC	GTTCGACTTA	Plate1	C04	Plate1-C04	50	65C_30min	871	27808	9	0.0313567550073717
CAAGATCCTCTTAGGTGCCT	CAAGATCCTC	TTAGGTGCCT	Plate1	A04	Plate1-A04	0	65C_30min	105	11361	0	0.00932934342545326
CAAGATTGCCACTAGGACGT	CAAGATTGCC	ACTAGGACGT	Plate2	C01	Plate2-C01	50	95C_20min	644	21895	4	0.0294574351479722
CAAGATTGCCATCAGTGTTG	CAAGATTGCC	ATCAGTGTTG	Plate2	B01	Plate2-B01	10	95C_20min	1152	34161	6	0.0337509513494526
CAAGATTGCCGATAGGCCTA	CAAGATTGCC	GATAGGCCTA	Plate2	H01	Plate2-H01	10000	95C_20min	24992	4947	2	5.05113177041229
CAAGATTGCCGATCGTTCTG	CAAGATTGCC	GATCGTTCTG	Plate2	A01	Plate2-A01	0	95C_20min	286	29883	3	0.00960380136527908
CAAGATTGCCGCAAGCGATG	CAAGATTGCC	GCAAGCGATG	Plate2	G01	Plate2-G01	5000	95C_20min	19254	6472	5	2.97466398887687
CAAGATTGCCGGTTCACAGT	CAAGATTGCC	GGTTCACAGT	Plate2	D01	Plate2-D01	100	95C_20min	1675	31629	1	0.0529876699336073
CAAGATTGCCTGAACCTATG	CAAGATTGCC	TGAACCTATG	Plate2	F01	Plate2-F01	1000	95C_20min	11811	18997	11	0.621749657858722
CAAGATTGCCTTGTCCAGAT	CAAGATTGCC	TTGTCCAGAT	Plate2	E01	Plate2-E01	500	95C_20min	8394	31388	8	0.267450380706617
CAAGCTACCGAACGTGCTAT	CAAGCTACCG	AACGTGCTAT	Plate1	H01	Plate1-H01	10000	65C_30min	13304	11212	6	1.18656916079551
CAAGCTACCGAAGATGTCCT	CAAGCTACCG	AAGATGTCCT	Plate1	G01	Plate1-G01	5000	65C_30min	11775	9670	0	1.2176610484955
CAAGCTACCGCAGTCGGCTT	CAAGCTACCG	CAGTCGGCTT	Plate1	F01	Plate1-F01	1000	65C_30min	4208	12640	2	0.332964164227514
CAAGCTACCGCGATGTGAGA	CAAGCTACCG	CGATGTGAGA	Plate1	E01	Plate1-E01	500	65C_30min	853	6899	1	0.123768115942029
CAAGCTACCGGACTTCGACG	CAAGCTACCG	GACTTCGACG	Plate1	B01	Plate1-B01	10	65C_30min	826	11020	7	0.0750385627438526
CAAGCTACCGGAGGCTTAGA	CAAGCTACCG	GAGGCTTAGA	Plate1	D01	Plate1-D01	100	65C_30min	63	1815	0	0.0352422907488987
CAAGCTACCGGTTCGACTTA	CAAGCTACCG	GTTCGACTTA	Plate1	C01	Plate1-C01	50	65C_30min	153	20497	5	0.00751292809054542
CAAGCTACCGTTAGGTGCCT	CAAGCTACCG	TTAGGTGCCT	Plate1	A01	Plate1-A01	0	65C_30min	86	5991	4	0.0145193591455274
CCTGAGACTTACTAGGACGT	CCTGAGACTT	ACTAGGACGT	Plate2	C12	Plate2-C12	50	95C_30min	359	13028	2	0.0276306700437486
CCTGAGACTTATCAGTGTTG	CCTGAGACTT	ATCAGTGTTG	Plate2	B12	Plate2-B12	10	95C_30min	248	33987	5	0.00732611509944686
CCTGAGACTTGATAGGCCTA	CCTGAGACTT	GATAGGCCTA	Plate2	H12	Plate2-H12	10000	95C_30min	12295	4448	7	2.76376713868285
CCTGAGACTTGATCGTTCTG	CCTGAGACTT	GATCGTTCTG	Plate2	A12	Plate2-A12	0	95C_30min	163	17154	4	0.00955989507432235
CCTGAGACTTGCAAGCGATG	CCTGAGACTT	GCAAGCGATG	Plate2	G12	Plate2-G12	5000	95C_30min	16754	14557	4	1.15091358703119
CCTGAGACTTGGTTCACAGT	CCTGAGACTT	GGTTCACAGT	Plate2	D12	Plate2-D12	100	95C_30min	432	31215	5	0.0138710917478216
CCTGAGACTTTGAACCTATG	CCTGAGACTT	TGAACCTATG	Plate2	F12	Plate2-F12	1000	95C_30min	8090	15502	6	0.521898987292782
CCTGAGACTTTTGTCCAGAT	CCTGAGACTT	TTGTCCAGAT	Plate2	E12	Plate2-E12	500	95C_30min	2717	19608	11	0.138609822020501
CGCGCATAGAAACGTGCTAT	CGCGCATAGA	AACGTGCTAT	Plate1	H09	Plate1-H09	10000	95C_10min	20392	4859	3	4.19609053497942
CGCGCATAGAAAGATGTCCT	CGCGCATAGA	AAGATGTCCT	Plate1	G09	Plate1-G09	5000	95C_10min	13080	6869	5	1.90407569141194
CGCGCATAGACAGTCGGCTT	CGCGCATAGA	CAGTCGGCTT	Plate1	F09	Plate1-F09	1000	95C_10min	7201	9390	1	0.766904483015653
CGCGCATAGACGATGTGAGA	CGCGCATAGA	CGATGTGAGA	Plate1	E09	Plate1-E09	500	95C_10min	705	3539	3	0.199435028248588
CGCGCATAGAGACTTCGACG	CGCGCATAGA	GACTTCGACG	Plate1	B09	Plate1-B09	10	95C_10min	125	12408	5	0.0101539205415424
CGCGCATAGAGAGGCTTAGA	CGCGCATAGA	GAGGCTTAGA	Plate1	D09	Plate1-D09	100	95C_10min	240	2084	0	0.115587529976019
CGCGCATAGAGTTCGACTTA	CGCGCATAGA	GTTCGACTTA	Plate1	C09	Plate1-C09	50	95C_10min	1148	19287	3	0.0595707175445873
CGCGCATAGATTAGGTGCCT	CGCGCATAGA	TTAGGTGCCT	Plate1	A09	Plate1-A09	0	95C_10min	99	10685	2	0.00935803855511885
CTACCATGCTAACGTGCTAT	CTACCATGCT	AACGTGCTAT	Plate1	H05	Plate1-H05	10000	65C_30min	21813	6596	13	3.3066545399424
CTACCATGCTAAGATGTCCT	CTACCATGCT	AAGATGTCCT	Plate1	G05	Plate1-G05	5000	65C_30min	14458	12294	4	1.17600650671004
CTACCATGCTCAGTCGGCTT	CTACCATGCT	CAGTCGGCTT	Plate1	F05	Plate1-F05	1000	65C_30min	3188	20269	2	0.157326097681302
CTACCATGCTCGATGTGAGA	CTACCATGCT	CGATGTGAGA	Plate1	E05	Plate1-E05	500	65C_30min	2771	8657	2	0.32016632016632
CTACCATGCTGACTTCGACG	CTACCATGCT	GACTTCGACG	Plate1	B05	Plate1-B05	10	65C_30min	878	19176	2	0.0458361578974814
CTACCATGCTGAGGCTTAGA	CTACCATGCT	GAGGCTTAGA	Plate1	D05	Plate1-D05	100	65C_30min	208	3595	2	0.0581201334816463
CTACCATGCTGTTCGACTTA	CTACCATGCT	GTTCGACTTA	Plate1	C05	Plate1-C05	50	65C_30min	1497	34395	3	0.0435515757646238
CTACCATGCTTTAGGTGCCT	CTACCATGCT	TTAGGTGCCT	Plate1	A05	Plate1-A05	0	65C_30min	168	13412	6	0.0125997166927608
CTGGAAGTTGACTAGGACGT	CTGGAAGTTG	ACTAGGACGT	Plate2	C11	Plate2-C11	50	95C_30min	278	25318	5	0.0110193925510486
CTGGAAGTTGATCAGTGTTG	CTGGAAGTTG	ATCAGTGTTG	Plate2	B11	Plate2-B11	10	95C_30min	229	36568	5	0.00628948016079193
CTGGAAGTTGGATAGGCCTA	CTGGAAGTTG	GATAGGCCTA	Plate2	H11	Plate2-H11	10000	95C_30min	19427	6228	5	3.11895970460748
CTGGAAGTTGGATCGTTCTG	CTGGAAGTTG	GATCGTTCTG	Plate2	A11	Plate2-A11	0	95C_30min	227	28204	4	0.00808367310760503
CTGGAAGTTGGCAAGCGATG	CTGGAAGTTG	GCAAGCGATG	Plate2	G11	Plate2-G11	5000	95C_30min	15345	8563	3	1.79191966370855
CTGGAAGTTGGGTTCACAGT	CTGGAAGTTG	GGTTCACAGT	Plate2	D11	Plate2-D11	100	95C_30min	3093	27959	4	0.11065808297568
CTGGAAGTTGTGAACCTATG	CTGGAAGTTG	TGAACCTATG	Plate2	F11	Plate2-F11	1000	95C_30min	7251	19628	3	0.369453359824749
CTGGAAGTTGTTGTCCAGAT	CTGGAAGTTG	TTGTCCAGAT	Plate2	E11	Plate2-E11	500	95C_30min	2004	23394	1	0.0857020730925411
GAATCTCCAGAACGTGCTAT	GAATCTCCAG	AACGTGCTAT	Plate1	H03	Plate1-H03	10000	65C_30min	21931	6574	5	3.33566539923954
GAATCTCCAGAAGATGTCCT	GAATCTCCAG	AAGATGTCCT	Plate1	G03	Plate1-G03	5000	65C_30min	16147	7884	6	2.04793912492074
GAATCTCCAGCAGTCGGCTT	GAATCTCCAG	CAGTCGGCTT	Plate1	F03	Plate1-F03	1000	65C_30min	8308	12416	0	0.66916324393976
GAATCTCCAGCGATGTGAGA	GAATCTCCAG	CGATGTGAGA	Plate1	E03	Plate1-E03	500	65C_30min	2348	7138	2	0.329037680347388
GAATCTCCAGGACTTCGACG	GAATCTCCAG	GACTTCGACG	Plate1	B03	Plate1-B03	10	65C_30min	795	8204	0	0.0970140158439976
GAATCTCCAGGAGGCTTAGA	GAATCTCCAG	GAGGCTTAGA	Plate1	D03	Plate1-D03	100	65C_30min	343	1710	0	0.201052016364699
GAATCTCCAGGTTCGACTTA	GAATCTCCAG	GTTCGACTTA	Plate1	C03	Plate1-C03	50	65C_30min	1575	22067	2	0.071415624433569
GAATCTCCAGTTAGGTGCCT	GAATCTCCAG	TTAGGTGCCT	Plate1	A03	Plate1-A03	0	65C_30min	138	8927	2	0.0155689964157706
GACATTGGCGACTAGGACGT	GACATTGGCG	ACTAGGACGT	Plate2	C04	Plate2-C04	50	95C_20min	130	15078	2	0.00868757875190663
GACATTGGCGATCAGTGTTG	GACATTGGCG	ATCAGTGTTG	Plate2	B04	Plate2-B04	10	95C_20min	201	25818	3	0.00782369572795228
GACATTGGCGGATAGGCCTA	GACATTGGCG	GATAGGCCTA	Plate2	H04	Plate2-H04	10000	95C_20min	16173	4384	6	3.6884834663626
GACATTGGCGGATCGTTCTG	GACATTGGCG	GATCGTTCTG	Plate2	A04	Plate2-A04	0	95C_20min	177	21280	5	0.00836426859640054
GACATTGGCGGCAAGCGATG	GACATTGGCG	GCAAGCGATG	Plate2	G04	Plate2-G04	5000	95C_20min	12917	7229	5	1.78672199170124
GACATTGGCGGGTTCACAGT	GACATTGGCG	GGTTCACAGT	Plate2	D04	Plate2-D04	100	95C_20min	2139	21002	3	0.101890206161025
GACATTGGCGTGAACCTATG	GACATTGGCG	TGAACCTATG	Plate2	F04	Plate2-F04	1000	95C_20min	8704	16765	2	0.519205535011332
GACATTGGCGTTGTCCAGAT	GACATTGGCG	TTGTCCAGAT	Plate2	E04	Plate2-E04	500	95C_20min	4055	28898	5	0.140350877192982
GAGACTCCAAACTAGGACGT	GAGACTCCAA	ACTAGGACGT	Plate2	C10	Plate2-C10	50	95C_30min	1121	14191	5	0.0790586245772266
GAGACTCCAAATCAGTGTTG	GAGACTCCAA	ATCAGTGTTG	Plate2	B10	Plate2-B10	10	95C_30min	375	41359	7	0.00909090909090909
GAGACTCCAAGATAGGCCTA	GAGACTCCAA	GATAGGCCTA	Plate2	H10	Plate2-H10	10000	95C_30min	17392	6118	5	2.84245791796045
GAGACTCCAAGATCGTTCTG	GAGACTCCAA	GATCGTTCTG	Plate2	A10	Plate2-A10	0	95C_30min	275	28951	7	0.00953302017131804
GAGACTCCAAGCAAGCGATG	GAGACTCCAA	GCAAGCGATG	Plate2	G10	Plate2-G10	5000	95C_30min	17851	8902	3	2.00516679770864
GAGACTCCAAGGTTCACAGT	GAGACTCCAA	GGTTCACAGT	Plate2	D10	Plate2-D10	100	95C_30min	2921	23316	3	0.125316292833555
GAGACTCCAATGAACCTATG	GAGACTCCAA	TGAACCTATG	Plate2	F10	Plate2-F10	1000	95C_30min	10533	22001	3	0.478774656849377
GAGACTCCAATTGTCCAGAT	GAGACTCCAA	TTGTCCAGAT	Plate2	E10	Plate2-E10	500	95C_30min	4406	24177	4	0.182273140871867
GATAGCTACAACTAGGACGT	GATAGCTACA	ACTAGGACGT	Plate2	C05	Plate2-C05	50	95C_20min	158	15217	3	0.0104481535024313
GATAGCTACAATCAGTGTTG	GATAGCTACA	ATCAGTGTTG	Plate2	B05	Plate2-B05	10	95C_20min	688	32155	10	0.0214267943774101
GATAGCTACAGATAGGCCTA	GATAGCTACA	GATAGGCCTA	Plate2	H05	Plate2-H05	10000	95C_20min	20343	5089	7	3.99685658153242
GATAGCTACAGATCGTTCTG	GATAGCTACA	GATCGTTCTG	Plate2	A05	Plate2-A05	0	95C_20min	285	29762	4	0.00960924637973323
GATAGCTACAGCAAGCGATG	GATAGCTACA	GCAAGCGATG	Plate2	G05	Plate2-G05	5000	95C_20min	17200	8196	3	2.09845065267781
GATAGCTACAGGTTCACAGT	GATAGCTACA	GGTTCACAGT	Plate2	D05	Plate2-D05	100	95C_20min	2555	28158	6	0.0907702688305693
GATAGCTACATGAACCTATG	GATAGCTACA	TGAACCTATG	Plate2	F05	Plate2-F05	1000	95C_20min	12819	21674	4	0.591464821222607
GATAGCTACATTGTCCAGAT	GATAGCTACA	TTGTCCAGAT	Plate2	E05	Plate2-E05	500	95C_20min	3904	24469	8	0.159583163056804
GCATAAGGCCAACGTGCTAT	GCATAAGGCC	AACGTGCTAT	Plate1	H08	Plate1-H08	10000	95C_10min	22724	9397	4	2.41806767397319
GCATAAGGCCAAGATGTCCT	GCATAAGGCC	AAGATGTCCT	Plate1	G08	Plate1-G08	5000	95C_10min	15306	8456	3	1.80997989830909
GCATAAGGCCCAGTCGGCTT	GCATAAGGCC	CAGTCGGCTT	Plate1	F08	Plate1-F08	1000	95C_10min	4718	16009	2	0.2947532792005
GCATAAGGCCCGATGTGAGA	GCATAAGGCC	CGATGTGAGA	Plate1	E08	Plate1-E08	500	95C_10min	2725	5782	4	0.471381635829154
GCATAAGGCCGACTTCGACG	GCATAAGGCC	GACTTCGACG	Plate1	B08	Plate1-B08	10	95C_10min	181	18493	4	0.00984102952308857
GCATAAGGCCGAGGCTTAGA	GCATAAGGCC	GAGGCTTAGA	Plate1	D08	Plate1-D08	100	95C_10min	176	1408	0	0.125621007806955
GCATAAGGCCGTTCGACTTA	GCATAAGGCC	GTTCGACTTA	Plate1	C08	Plate1-C08	50	95C_10min	272	35285	6	0.00773677945927563
GCATAAGGCCTTAGGTGCCT	GCATAAGGCC	TTAGGTGCCT	Plate1	A08	Plate1-A08	0	95C_10min	110	7521	2	0.0147567136399894
GCTCCGAATTAACGTGCTAT	GCTCCGAATT	AACGTGCTAT	Plate1	H10	Plate1-H10	10000	95C_10min	24576	5891	8	4.17124915139172
GCTCCGAATTAAGATGTCCT	GCTCCGAATT	AAGATGTCCT	Plate1	G10	Plate1-G10	5000	95C_10min	17328	6317	3	2.74279835390946
GCTCCGAATTCAGTCGGCTT	GCTCCGAATT	CAGTCGGCTT	Plate1	F10	Plate1-F10	1000	95C_10min	10926	14485	9	0.754314510561922
GCTCCGAATTCGATGTGAGA	GCTCCGAATT	CGATGTGAGA	Plate1	E10	Plate1-E10	500	95C_10min	3262	8846	1	0.368825590595682
GCTCCGAATTGACTTCGACG	GCTCCGAATT	GACTTCGACG	Plate1	B10	Plate1-B10	10	95C_10min	651	13709	3	0.0475565280816922
GCTCCGAATTGAGGCTTAGA	GCTCCGAATT	GAGGCTTAGA	Plate1	D10	Plate1-D10	100	95C_10min	200	1993	0	0.100802407221665
GCTCCGAATTGTTCGACTTA	GCTCCGAATT	GTTCGACTTA	Plate1	C10	Plate1-C10	50	95C_10min	1610	27175	2	0.0592802472770091
GCTCCGAATTTTAGGTGCCT	GCTCCGAATT	TTAGGTGCCT	Plate1	A10	Plate1-A10	0	95C_10min	142	10498	1	0.0136203447947424
GCTCTTCTGCAACGTGCTAT	GCTCTTCTGC	AACGTGCTAT	Plate1	H11	Plate1-H11	10000	95C_10min	26960	3939	8	6.84289340101523
GCTCTTCTGCAAGATGTCCT	GCTCTTCTGC	AAGATGTCCT	Plate1	G11	Plate1-G11	5000	95C_10min	17957	4082	5	4.3982365907421
GCTCTTCTGCCAGTCGGCTT	GCTCTTCTGC	CAGTCGGCTT	Plate1	F11	Plate1-F11	1000	95C_10min	8912	10091	1	0.883174791914388
GCTCTTCTGCCGATGTGAGA	GCTCTTCTGC	CGATGTGAGA	Plate1	E11	Plate1-E11	500	95C_10min	2660	7456	2	0.35684591658844
GCTCTTCTGCGACTTCGACG	GCTCTTCTGC	GACTTCGACG	Plate1	B11	Plate1-B11	10	95C_10min	171	11845	0	0.0145196690866115
GCTCTTCTGCGAGGCTTAGA	GCTCTTCTGC	GAGGCTTAGA	Plate1	D11	Plate1-D11	100	95C_10min	422	2294	0	0.184313725490196
GCTCTTCTGCGTTCGACTTA	GCTCTTCTGC	GTTCGACTTA	Plate1	C11	Plate1-C11	50	95C_10min	1294	21007	3	0.0616431835491241
GCTCTTCTGCTTAGGTGCCT	GCTCTTCTGC	TTAGGTGCCT	Plate1	A11	Plate1-A11	0	95C_10min	131	7651	0	0.0172503920543649
GGTTGCCATGAACGTGCTAT	GGTTGCCATG	AACGTGCTAT	Plate1	H07	Plate1-H07	10000	95C_10min	22885	4569	10	5.00787746170678
GGTTGCCATGAAGATGTCCT	GGTTGCCATG	AAGATGTCCT	Plate1	G07	Plate1-G07	5000	95C_10min	18670	7685	3	2.42922196200885
GGTTGCCATGCAGTCGGCTT	GGTTGCCATG	CAGTCGGCTT	Plate1	F07	Plate1-F07	1000	95C_10min	8748	15994	3	0.546983432322601
GGTTGCCATGCGATGTGAGA	GGTTGCCATG	CGATGTGAGA	Plate1	E07	Plate1-E07	500	95C_10min	2916	7591	4	0.384220231822972
GGTTGCCATGGACTTCGACG	GGTTGCCATG	GACTTCGACG	Plate1	B07	Plate1-B07	10	95C_10min	114	9103	0	0.0126318101933216
GGTTGCCATGGAGGCTTAGA	GGTTGCCATG	GAGGCTTAGA	Plate1	D07	Plate1-D07	100	95C_10min	87	2716	1	0.0323886639676113
GGTTGCCATGGTTCGACTTA	GGTTGCCATG	GTTCGACTTA	Plate1	C07	Plate1-C07	50	95C_10min	1399	23262	4	0.0601814039461806
GGTTGCCATGTTAGGTGCCT	GGTTGCCATG	TTAGGTGCCT	Plate1	A07	Plate1-A07	0	95C_10min	134	10945	4	0.0123332724282843
TACGCAGTACAACGTGCTAT	TACGCAGTAC	AACGTGCTAT	Plate1	H06	Plate1-H06	10000	65C_30min	26147	5141	7	5.08518086347725
TACGCAGTACAAGATGTCCT	TACGCAGTAC	AAGATGTCCT	Plate1	G06	Plate1-G06	5000	65C_30min	13910	11330	3	1.22769393698703
TACGCAGTACCAGTCGGCTT	TACGCAGTAC	CAGTCGGCTT	Plate1	F06	Plate1-F06	1000	65C_30min	5597	17471	2	0.320398351648352
TACGCAGTACCGATGTGAGA	TACGCAGTAC	CGATGTGAGA	Plate1	E06	Plate1-E06	500	65C_30min	1596	7564	4	0.211103767349636
TACGCAGTACGACTTCGACG	TACGCAGTAC	GACTTCGACG	Plate1	B06	Plate1-B06	10	65C_30min	1587	12403	0	0.128023218316672
TACGCAGTACGAGGCTTAGA	TACGCAGTAC	GAGGCTTAGA	Plate1	D06	Plate1-D06	100	65C_30min	136	2186	0	0.0626428898033836
TACGCAGTACGTTCGACTTA	TACGCAGTAC	GTTCGACTTA	Plate1	C06	Plate1-C06	50	65C_30min	782	21636	0	0.0361880112769793
TACGCAGTACTTAGGTGCCT	TACGCAGTAC	TTAGGTGCCT	Plate1	A06	Plate1-A06	0	65C_30min	138	12134	1	0.011454470539761
TAGGCACTCCACTAGGACGT	TAGGCACTCC	ACTAGGACGT	Plate2	C02	Plate2-C02	50	95C_20min	1017	15349	4	0.0663192182410424
TAGGCACTCCATCAGTGTTG	TAGGCACTCC	ATCAGTGTTG	Plate2	B02	Plate2-B02	10	95C_20min	336	37674	11	0.00894492368944924
TAGGCACTCCGATAGGCCTA	TAGGCACTCC	GATAGGCCTA	Plate2	H02	Plate2-H02	10000	95C_20min	21927	3587	4	6.11148272017837
TAGGCACTCCGATCGTTCTG	TAGGCACTCC	GATCGTTCTG	Plate2	A02	Plate2-A02	0	95C_20min	298	31748	1	0.00941761945258118
TAGGCACTCCGCAAGCGATG	TAGGCACTCC	GCAAGCGATG	Plate2	G02	Plate2-G02	5000	95C_20min	16238	8091	4	2.00679683638161
TAGGCACTCCGGTTCACAGT	TAGGCACTCC	GGTTCACAGT	Plate2	D02	Plate2-D02	100	95C_20min	2307	34745	6	0.0664249122201117
TAGGCACTCCTGAACCTATG	TAGGCACTCC	TGAACCTATG	Plate2	F02	Plate2-F02	1000	95C_20min	10993	22129	9	0.496791685494803
TAGGCACTCCTTGTCCAGAT	TAGGCACTCC	TTGTCCAGAT	Plate2	E02	Plate2-E02	500	95C_20min	6672	28917	10	0.23075593056228
TCCTCATTCTACTAGGACGT	TCCTCATTCT	ACTAGGACGT	Plate2	C06	Plate2-C06	50	95C_20min	463	16369	6	0.0283445326817349
TCCTCATTCTATCAGTGTTG	TCCTCATTCT	ATCAGTGTTG	Plate2	B06	Plate2-B06	10	95C_20min	221	24131	3	0.00919940328194928
TCCTCATTCTGATAGGCCTA	TCCTCATTCT	GATAGGCCTA	Plate2	H06	Plate2-H06	10000	95C_20min	16131	4987	4	3.23416198877306
TCCTCATTCTGATCGTTCTG	TCCTCATTCT	GATCGTTCTG	Plate2	A06	Plate2-A06	0	95C_20min	153	14317	1	0.0107556921357732
TCCTCATTCTGCAAGCGATG	TCCTCATTCT	GCAAGCGATG	Plate2	G06	Plate2-G06	5000	95C_20min	14129	6009	4	2.35108153078203
TCCTCATTCTGGTTCACAGT	TCCTCATTCT	GGTTCACAGT	Plate2	D06	Plate2-D06	100	95C_20min	2254	17320	3	0.130188788176202
TCCTCATTCTTGAACCTATG	TCCTCATTCT	TGAACCTATG	Plate2	F06	Plate2-F06	1000	95C_20min	9561	18794	4	0.508752327746741
TCCTCATTCTTTGTCCAGAT	TCCTCATTCT	TTGTCCAGAT	Plate2	E06	Plate2-E06	500	95C_20min	3847	20064	2	0.191776725641665
TGGCCATTACACTAGGACGT	TGGCCATTAC	ACTAGGACGT	Plate2	C07	Plate2-C07	50	95C_30min	153	15660	4	0.00983334397548049
TGGCCATTACATCAGTGTTG	TGGCCATTAC	ATCAGTGTTG	Plate2	B07	Plate2-B07	10	95C_30min	242	29023	5	0.00837238147739802
TGGCCATTACGATAGGCCTA	TGGCCATTAC	GATAGGCCTA	Plate2	H07	Plate2-H07	10000	95C_30min	19081	4346	2	4.38969404186795
TGGCCATTACGATCGTTCTG	TGGCCATTAC	GATCGTTCTG	Plate2	A07	Plate2-A07	0	95C_30min	165	17432	6	0.0095221705959961
TGGCCATTACGCAAGCGATG	TGGCCATTAC	GCAAGCGATG	Plate2	G07	Plate2-G07	5000	95C_30min	12770	9230	3	1.38349041273968
TGGCCATTACGGTTCACAGT	TGGCCATTAC	GGTTCACAGT	Plate2	D07	Plate2-D07	100	95C_30min	1097	25464	4	0.0431180051050461
TGGCCATTACTGAACCTATG	TGGCCATTAC	TGAACCTATG	Plate2	F07	Plate2-F07	1000	95C_30min	11012	24044	8	0.458016219588272
TGGCCATTACTTGTCCAGAT	TGGCCATTAC	TTGTCCAGAT	Plate2	E07	Plate2-E07	500	95C_30min	4672	22133	1	0.211123158940996
TGTTCCGCATAACGTGCTAT	TGTTCCGCAT	AACGTGCTAT	Plate1	H02	Plate1-H02	10000	65C_30min	16695	8225	6	2.02966204716752
TGTTCCGCATAAGATGTCCT	TGTTCCGCAT	AAGATGTCCT	Plate1	G02	Plate1-G02	5000	65C_30min	11261	2390	4	4.71016311166876
TGTTCCGCATCAGTCGGCTT	TGTTCCGCAT	CAGTCGGCTT	Plate1	F02	Plate1-F02	1000	65C_30min	2921	11800	1	0.247606135073299
TGTTCCGCATCGATGTGAGA	TGTTCCGCAT	CGATGTGAGA	Plate1	E02	Plate1-E02	500	65C_30min	1059	5860	0	0.180856509128135
TGTTCCGCATGACTTCGACG	TGTTCCGCAT	GACTTCGACG	Plate1	B02	Plate1-B02	10	65C_30min	434	8042	1	0.0540842969041402
TGTTCCGCATGAGGCTTAGA	TGTTCCGCAT	GAGGCTTAGA	Plate1	D02	Plate1-D02	100	65C_30min	129	3100	1	0.0419219606578523
TGTTCCGCATGTTCGACTTA	TGTTCCGCAT	GTTCGACTTA	Plate1	C02	Plate1-C02	50	65C_30min	102	12623	1	0.00815906210392902
TGTTCCGCATTTAGGTGCCT	TGTTCCGCAT	TTAGGTGCCT	Plate1	A02	Plate1-A02	0	65C_30min	114	9622	3	0.0119505351761405
