# Supplementary material for: Evaluation of Swab-Seq as a scalable, sensitive assay for community surveillance of SARS-CoV-2 infection
Source: Sci Rep. 2022 Feb 23;12:3047. doi: 10.1038/s41598-022-06901-5 (PMC8866503; doi:10.1038/s41598-022-06901-5)
Supplement: Supplementary file 10 — Supplementary Table S9. [file 41598_2022_6901_MOESM10_ESM.txt]

Index	Index1	Index2	Plate_ID	Sample_Well	Sample_ID	Plate_samples	Replicates	Ct_N1	Ct_RPP30	S2_Count	Spike_Count	RPP30_Count	S2_Spike_Ratio
AACTCCGCACAAGTCTGTAC	AACTCCGCAC	AAGTCTGTAC	Plate1	D08	Plate1-D08	NC14	rep2	Undetermined	28.351038	11	30166	4623	0.000397785659826963
AACTCCGTTGGCCACTCTAT	AACTCCGTTG	GCCACTCTAT	Plate1	E05	Plate1-E05	NC11	rep1	Undetermined	28.371403	3	20413	6357	0.000195943960027432
AAGCGTACGGATGCGTTGGT	AAGCGTACGG	ATGCGTTGGT	Plate1	C06	Plate1-C06	NC10	rep2	Undetermined	30.93027	7	50297	2910	0.000159052049783292
AAGCGTTAGCAATAACAGGC	AAGCGTTAGC	AATAACAGGC	Plate1	H05	Plate1-H05	PC12	rep1	31.951344	29.143581	14471	30251	5616	0.478381594605315
AAGCTGGCAACTTATATGCC	AAGCTGGCAA	CTTATATGCC	Plate1	B09	Plate1-B09	PC17	rep1	29.787476	32.149826	40165	12631	2478	3.17970234325522
AAGTACACGATAGGTCCGAC	AAGTACACGA	TAGGTCCGAC	Plate1	D07	Plate1-D07	NC14	rep1	Undetermined	28.351038	1	19561	4553	0.000102239034863511
AAGTGTCATCCCTTATACGG	AAGTGTCATC	CCTTATACGG	Plate1	E04	Plate1-E04	PC7	rep2	28.270674	30.32974	53471	8121	4791	6.58360009849791
AATGTGGAACCATTGTTCGC	AATGTGGAAC	CATTGTTCGC	Plate1	B06	Plate1-B06	PC9	rep2	29.67599	29.982716	48374	23317	6203	2.07457757955228
ACAACCTGTAAGCGTTGTCG	ACAACCTGTA	AGCGTTGTCG	Plate1	G03	Plate1-G03	PC8	rep1	29.657623	28.798872	42851	11389	4933	3.7622475856014
ACAATCGTTGATTAGCGCTT	ACAATCGTTG	ATTAGCGCTT	Plate1	A04	Plate1-A04	PC5	rep2	27.603214	27.044815	43309	6692	5067	6.47093978783804
ACACAAGTTCGATGCATAAG	ACACAAGTTC	GATGCATAAG	Plate1	F05	Plate1-F05	PC11	rep1	30.230228	30.306429	8179	7192	6503	1.13721673849576
ACACGTGATGGGAACACCTT	ACACGTGATG	GGAACACCTT	Plate1	A02	Plate1-A02	NC1	rep2	Undetermined	27.638788	1119	17577	4622	0.0637160086471726
ACCAGCTCAACCGCTTAGCA	ACCAGCTCAA	CCGCTTAGCA	Plate1	D02	Plate1-D02	PC2	rep2	22.202406	29.077824	71808	142	5518	502.160839160839
ACCTCTCACACGTAGGAACC	ACCTCTCACA	CGTAGGAACC	Plate1	E10	Plate1-E10	NC20	rep2	Undetermined	29.189098	9	29010	4969	0.000344696839129985
ACTAGGCCGAGTGATTACCT	ACTAGGCCGA	GTGATTACCT	Plate1	H07	Plate1-H07	NC16	rep1	Undetermined	31.40468	4	37074	3006	0.000134861766689144
ACTCGTGAGATTGTGTGTCC	ACTCGTGAGA	TTGTGTGTCC	Plate1	C02	Plate1-C02	NC2	rep2	Undetermined	29.979765	11	45762	4376	0.000262220571203811
ACTGCCAACTGATTCTGGCT	ACTGCCAACT	GATTCTGGCT	Plate1	D01	Plate1-D01	PC2	rep1	22.202406	29.077824	82302	180	5689	454.71270718232
ACTTGTTCCATTAACAAGGC	ACTTGTTCCA	TTAACAAGGC	Plate1	H06	Plate1-H06	PC12	rep2	31.951344	29.143581	17651	35592	5816	0.495940212963223
AGAACCGACGACCAAGGAAT	AGAACCGACG	ACCAAGGAAT	Plate1	G05	Plate1-G05	NC12	rep1	Undetermined	29.96601	6	21213	3776	0.000329970774017158
AGGAGCAAGCATCGCGCTTG	AGGAGCAAGC	ATCGCGCTTG	Plate1	B10	Plate1-B10	PC17	rep2	29.787476	32.149826	43865	8838	504	4.96277859486367
AGGCACCTAACTATCTATCG	AGGCACCTAA	CTATCTATCG	Plate1	A03	Plate1-A03	PC5	rep1	27.603214	27.044815	24876	4791	6231	5.19136060100167
AGGTCCACCATATCGTCCGC	AGGTCCACCA	TATCGTCCGC	Plate1	D06	Plate1-D06	PC10	rep2	29.863214	31.516861	26373	11902	709	2.21574393010166
AGTGAGGATACTCTCAGTAG	AGTGAGGATA	CTCTCAGTAG	Plate1	A07	Plate1-A07	PC13	rep1	29.953203	29.991442	53881	5142	3299	10.4767645343185
ATCGTATGGAAGTGTCCAGC	ATCGTATGGA	AGTGTCCAGC	Plate1	C01	Plate1-C01	NC2	rep1	Undetermined	29.979765	8	40014	5024	0.000224915656628764
ATCTCGGAGGTGTTCCGCAT	ATCTCGGAGG	TGTTCCGCAT	Plate1	E06	Plate1-E06	NC11	rep2	Undetermined	28.371403	17	45913	2528	0.000392037287101973
ATGTTCCTCCAGACGTCTTC	ATGTTCCTCC	AGACGTCTTC	Plate1	G06	Plate1-G06	NC12	rep2	Undetermined	29.96601	5	8233	2553	0.000728685936361428
ATTGAGCTAGCCGGATAACG	ATTGAGCTAG	CCGGATAACG	Plate1	A09	Plate1-A09	NC17	rep1	Undetermined	30.910576	10	31338	3525	0.000351000351000351
ATTGCAGATCAGAACTCGTC	ATTGCAGATC	AGAACTCGTC	Plate1	F01	Plate1-F01	PC3	rep1	24.447426	31.054087	81970	1105	4991	74.1148282097649
CACTCCACGACGCCTTCCTA	CACTCCACGA	CGCCTTCCTA	Plate1	C07	Plate1-C07	PC14	rep1	29.474545	29.158274	45371	2608	4299	17.3905711000383
CATCACGTAAACTGCTCGTC	CATCACGTAA	ACTGCTCGTC	Plate1	F04	Plate1-F04	NC7	rep2	Undetermined	28.890028	10	44120	5445	0.00024931438544004
CATTAGGCGATACTCCTCCG	CATTAGGCGA	TACTCCTCCG	Plate1	D10	Plate1-D10	NC19	rep2	Undetermined	27.99511	0	17297	3834	5.78101514625968e-05
CATTCAGCCTTGAGCAGGTT	CATTCAGCCT	TGAGCAGGTT	Plate1	D03	Plate1-D03	NC6	rep1	Undetermined	28.15722	3	13608	5258	0.000293923139099126
CCAGGAACAGGCCACAATCT	CCAGGAACAG	GCCACAATCT	Plate1	D09	Plate1-D09	NC19	rep1	Undetermined	27.99511	3	14238	4530	0.000280918603834539
CCTGGAATCATGGTTGCGGA	CCTGGAATCA	TGGTTGCGGA	Plate1	C08	Plate1-C08	PC14	rep2	29.474545	29.158274	62209	3671	4501	16.9417211328976
CGACGTTCACAGCGTGGTTC	CGACGTTCAC	AGCGTGGTTC	Plate1	H08	Plate1-H08	NC16	rep2	Undetermined	31.40468	15	29849	4454	0.000536013400335008
CGATGGCGATACATTCACGT	CGATGGCGAT	ACATTCACGT	Plate1	F02	Plate1-F02	PC3	rep2	24.447426	31.054087	78926	610	4934	129.176759410802
CGCTTCTACAAGTGGTAGGC	CGCTTCTACA	AGTGGTAGGC	Plate1	H03	Plate1-H03	NC8	rep1	Undetermined	28.030483	5	28770	6827	0.000208543324875743
CTCATGCCTAAGGCGTGATT	CTCATGCCTA	AGGCGTGATT	Plate1	G02	Plate1-G02	NC4	rep2	Undetermined	30.037687	5	36899	2599	0.00016260162601626
CTCCGTTCCATACCTCTAAC	CTCCGTTCCA	TACCTCTAAC	Plate1	F08	Plate1-F08	NC15	rep2	Undetermined	27.905222	16	59873	4546	0.000283929585462805
CTCTCACCGTGCATCGATGT	CTCTCACCGT	GCATCGATGT	Plate1	D05	Plate1-D05	PC10	rep1	29.863214	31.516861	36532	20762	2909	1.75952415354236
CTGAGCTGATACTTCGCGGT	CTGAGCTGAT	ACTTCGCGGT	Plate1	A08	Plate1-A08	PC13	rep2	29.953203	29.991442	48387	5755	3716	8.40653231410702
CTGTCGCTTATCTTAGGCGG	CTGTCGCTTA	TCTTAGGCGG	Plate1	H01	Plate1-H01	PC4	rep1	26.802372	28.127064	13149	5511	6103	2.38570391872279
GACCGTGTTGTACAGTCTCT	GACCGTGTTG	TACAGTCTCT	Plate1	F03	Plate1-F03	NC7	rep1	Undetermined	28.890028	2	9921	5910	0.000302358395484781
GAGAATCGGAAATGGTGTCC	GAGAATCGGA	AATGGTGTCC	Plate1	B05	Plate1-B05	PC9	rep1	29.67599	29.982716	41999	11550	4710	3.63604882694139
GAGCCATCACTTAGGAGGCT	GAGCCATCAC	TTAGGAGGCT	Plate1	E01	Plate1-E01	NC3	rep1	Undetermined	29.886055	1	21007	4164	9.52018278750952e-05
GAGTGTCTAAACCTACGCGA	GAGTGTCTAA	ACCTACGCGA	Plate1	B08	Plate1-B08	NC13	rep2	Undetermined	28.930853	11	41513	3626	0.000289059112588524
GCAATTCCTCACATACAGCT	GCAATTCCTC	ACATACAGCT	Plate1	G07	Plate1-G07	PC16	rep1	29.955126	28.480082	8116	1461	1148	5.55198358413133
GCATGGAGACCGACTCTTGC	GCATGGAGAC	CGACTCTTGC	Plate1	A10	Plate1-A10	NC17	rep2	Undetermined	30.910576	7	36498	5324	0.000219184087235267
GCCACACCTAATACTTCCGC	GCCACACCTA	ATACTTCCGC	Plate1	C04	Plate1-C04	PC6	rep2	27.727427	31.55749	67828	3737	2634	18.1457998929909
GCCGATTCCATTGACACTGA	GCCGATTCCA	TTGACACTGA	Plate1	C05	Plate1-C05	NC10	rep1	Undetermined	30.93027	22	64438	5232	0.000356926705876876
GCCGTGTAACATAGTAGCAC	GCCGTGTAAC	ATAGTAGCAC	Plate1	C10	Plate1-C10	NC18	rep2	Undetermined	27.899082	9	34600	4641	0.000289008988179532
GCTCCTACAACCGGATCAGA	GCTCCTACAA	CCGGATCAGA	Plate1	E03	Plate1-E03	PC7	rep1	28.270674	30.32974	64897	6558	5533	9.89449611221223
GCTTACACTATCGAGTAACC	GCTTACACTA	TCGAGTAACC	Plate1	E08	Plate1-E08	PC15	rep2	29.605124	31.207775	73919	325	5293	226.748466257669
GGAGTACTCACGGAGGTTGA	GGAGTACTCA	CGGAGGTTGA	Plate1	H02	Plate1-H02	PC4	rep2	26.802372	28.127064	6579	714	6440	9.2027972027972
GGCACGTTCTTACTGTCCGT	GGCACGTTCT	TACTGTCCGT	Plate1	G08	Plate1-G08	PC16	rep2	29.955126	28.480082	17574	9186	1917	1.91302928050506
GTCAGCAAGCCATGTCCACT	GTCAGCAAGC	CATGTCCACT	Plate1	G04	Plate1-G04	PC8	rep2	29.657623	28.798872	15094	6706	3948	2.25063366631877
GTCGCATTAGACATCATGCG	GTCGCATTAG	ACATCATGCG	Plate1	C09	Plate1-C09	NC18	rep1	Undetermined	27.899082	9	42632	4260	0.000234560082565149
TAGCAAGACACTCGCTAACC	TAGCAAGACA	CTCGCTAACC	Plate1	B07	Plate1-B07	NC13	rep1	Undetermined	28.930853	7	33038	5378	0.000242138079239686
TATCACACGCGAAGCACTCG	TATCACACGC	GAAGCACTCG	Plate1	A06	Plate1-A06	NC9	rep2	Undetermined	30.182457	5	31348	3995	0.000191393664869693
TATGGCATTCGAAGTGTCGT	TATGGCATTC	GAAGTGTCGT	Plate1	F06	Plate1-F06	PC11	rep2	30.230228	30.306429	10783	20325	4043	0.530552002361507
TCAGTATGACAGAGTACGTC	TCAGTATGAC	AGAGTACGTC	Plate1	G01	Plate1-G01	NC4	rep1	Undetermined	30.037687	7	56488	4075	0.000141620492485263
TCCGAGAGGTAAGTAGGCTT	TCCGAGAGGT	AAGTAGGCTT	Plate1	B04	Plate1-B04	NC5	rep2	Undetermined	29.140608	3	13797	1483	0.00028989708653428
TCGAACCGGATACATGAAGC	TCGAACCGGA	TACATGAAGC	Plate1	C03	Plate1-C03	PC6	rep1	27.727427	31.55749	65918	5703	4084	11.5566269284712
TCGACGATGAACACGATTCT	TCGACGATGA	ACACGATTCT	Plate1	B01	Plate1-B01	PC1	rep1	20.559889	29.267725	70556	171	5586	410.21511627907
TCGGTGGAAGAGTAGTTGCG	TCGGTGGAAG	AGTAGTTGCG	Plate1	A01	Plate1-A01	NC1	rep1	Undetermined	27.638788	448	17008	4881	0.0263977894056088
TCTACACGTAGTACTCTCGG	TCTACACGTA	GTACTCTCGG	Plate1	B03	Plate1-B03	NC5	rep1	Undetermined	29.140608	4	39293	6307	0.000127245889957754
TCTTCTGCTAAAGACTAGTC	TCTTCTGCTA	AAGACTAGTC	Plate1	E07	Plate1-E07	PC15	rep1	29.605124	31.207775	72169	221	5284	325.09009009009
TGAGCCATGATGGCTTATGG	TGAGCCATGA	TGGCTTATGG	Plate1	E09	Plate1-E09	NC20	rep1	Undetermined	29.189098	12	46254	5203	0.000281050697221922
TGGCGAGACTAACCGGCCTT	TGGCGAGACT	AACCGGCCTT	Plate1	E02	Plate1-E02	NC3	rep2	Undetermined	29.886055	9	52540	3886	0.000190327553719952
TGTCGACTCCAGCCATTCTC	TGTCGACTCC	AGCCATTCTC	Plate1	D04	Plate1-D04	NC6	rep2	Undetermined	28.15722	1	1409	6505	0.00141843971631206
TGTCGTCGCACATCAGAGGC	TGTCGTCGCA	CATCAGAGGC	Plate1	H04	Plate1-H04	NC8	rep2	Undetermined	28.030483	2	23151	8678	0.000129578438147892
TTAGTCCGAAATTGGCCAGA	TTAGTCCGAA	ATTGGCCAGA	Plate1	A05	Plate1-A05	NC9	rep1	Undetermined	30.182457	11	19957	5275	0.000601262651568293
TTCTTCTCGGCTAGACCATG	TTCTTCTCGG	CTAGACCATG	Plate1	B02	Plate1-B02	PC1	rep2	20.559889	29.267725	60895	163	6262	371.317073170732
TTGTATGGCACCATATCGTC	TTGTATGGCA	CCATATCGTC	Plate1	F07	Plate1-F07	NC15	rep1	Undetermined	27.905222	17	52865	4956	0.000340483486550902
