# Supplementary material for: Evaluation of Swab-Seq as a scalable, sensitive assay for community surveillance of SARS-CoV-2 infection
Source: Sci Rep. 2022 Feb 23;12:3047. doi: 10.1038/s41598-022-06901-5 (PMC8866503; doi:10.1038/s41598-022-06901-5)
Supplement: Supplementary file 11 — Supplementary Table S10. [file 41598_2022_6901_MOESM11_ESM.txt]

Index	Index1	Index2	Plate_ID	Sample_Well	Sample_ID	ATCC_Virus_copies	Subjects	Storage_condition	Storage_duration	Saliva_vs_Gargle	S2_Count	Spike_Count	RPP30_Count	S2_Spike_Ratio
AACGACACGTATCAGTGTTG	AACGACACGT	ATCAGTGTTG	Plate2	B09	Plate2-B09	250	Subject1	freezer	7	Gargle	2333	23788	3	0.0981125730379587
AACGACACGTGATCGTTCTG	AACGACACGT	GATCGTTCTG	Plate2	A09	Plate2-A09	250	Subject3	freezer	7	Gargle	3063	16282	2	0.188171712829331
AACGTGACGCACAATACGTG	AACGTGACGC	ACAATACGTG	Plate1	E04	Plate1-E04	250	Subject2	RT	7	Saliva	23148	16000	4	1.44672207987001
AACGTGACGCCAACTACTGA	AACGTGACGC	CAACTACTGA	Plate1	G04	Plate1-G04	250	Subject1	RT	7	Saliva	4363	6344	26	0.687785657998424
AACGTGACGCCGTTATCTCA	AACGTGACGC	CGTTATCTCA	Plate1	C04	Plate1-C04	250	Subject3	freezer	1	Saliva	15287	16476	3	0.927838805607817
AACGTGACGCCTTCTAGCAT	AACGTGACGC	CTTCTAGCAT	Plate1	B04	Plate1-B04	250	Subject2	freezer	1	Saliva	14553	23075	9	0.630698561275784
AACGTGACGCGCACTCAATT	AACGTGACGC	GCACTCAATT	Plate1	A04	Plate1-A04	250	Subject1	RT	1	Saliva	12862	18111	3	0.710192137809187
AACGTGACGCTATTCGTACC	AACGTGACGC	TATTCGTACC	Plate1	F04	Plate1-F04	250	Subject3	RT	7	Saliva	12227	15081	5	0.81076780267869
AACGTGACGCTCGCGATCCT	AACGTGACGC	TCGCGATCCT	Plate1	D04	Plate1-D04	250	Subject1	freezer	1	Saliva	4117	15154	2	0.271725503134279
AACGTGACGCTTGATGCACA	AACGTGACGC	TTGATGCACA	Plate1	H04	Plate1-H04	250	Subject2	freezer	7	Saliva	2640	2118	1	1.24634261444077
AAGAGATGACACTAGGACGT	AAGAGATGAC	ACTAGGACGT	Plate2	C03	Plate2-C03	0	Subject1	None	-1.75	Gargle	16	29144	6	0.000583290444330074
AAGAGATGACATCAGTGTTG	AAGAGATGAC	ATCAGTGTTG	Plate2	B03	Plate2-B03	0	Subject3	None	-1.75	Gargle	16	46157	3	0.000368300186316565
AAGAGATGACGATAGGCCTA	AAGAGATGAC	GATAGGCCTA	Plate2	H03	Plate2-H03	250	Subject3	RT	1	Gargle	4676	30480	7	0.153439847774023
AAGAGATGACGATCGTTCTG	AAGAGATGAC	GATCGTTCTG	Plate2	A03	Plate2-A03	0	Subject2	None	-1.75	Gargle	7	20769	6	0.000385170919595571
AAGAGATGACGCAAGCGATG	AAGAGATGAC	GCAAGCGATG	Plate2	G03	Plate2-G03	250	Subject2	RT	1	Gargle	2924	25906	3	0.112903848380747
AAGAGATGACGGTTCACAGT	AAGAGATGAC	GGTTCACAGT	Plate2	D03	Plate2-D03	250	Subject2	None	0	Gargle	3929	23169	5	0.169615882606819
AAGAGATGACTGAACCTATG	AAGAGATGAC	TGAACCTATG	Plate2	F03	Plate2-F03	250	Subject1	None	0	Gargle	4961	55602	7	0.0892397892200061
AAGAGATGACTTGTCCAGAT	AAGAGATGAC	TTGTCCAGAT	Plate2	E03	Plate2-E03	250	Subject3	None	0	Gargle	5658	34599	8	0.163554913294798
ACCGTTGTGTATCAGTGTTG	ACCGTTGTGT	ATCAGTGTTG	Plate2	B08	Plate2-B08	250	Subject1	freezer	7	Gargle	2137	29188	4	0.0732467710438864
ACCGTTGTGTGATCGTTCTG	ACCGTTGTGT	GATCGTTCTG	Plate2	A08	Plate2-A08	250	Subject3	freezer	7	Gargle	1939	24420	2	0.0794398263789362
ATACACCGCTACAATACGTG	ATACACCGCT	ACAATACGTG	Plate1	E05	Plate1-E05	250	Subject2	RT	7	Saliva	17864	17080	7	1.04589895205199
ATACACCGCTCAACTACTGA	ATACACCGCT	CAACTACTGA	Plate1	G05	Plate1-G05	250	Subject1	RT	7	Saliva	1982	2544	7	0.779174852652259
ATACACCGCTCGTTATCTCA	ATACACCGCT	CGTTATCTCA	Plate1	C05	Plate1-C05	250	Subject3	freezer	1	Saliva	13644	8446	2	1.615366402273
ATACACCGCTCTTCTAGCAT	ATACACCGCT	CTTCTAGCAT	Plate1	B05	Plate1-B05	250	Subject2	freezer	1	Saliva	3434	2454	1	1.39918533604888
ATACACCGCTGCACTCAATT	ATACACCGCT	GCACTCAATT	Plate1	A05	Plate1-A05	250	Subject1	RT	1	Saliva	6728	11936	2	0.563709474742398
ATACACCGCTTATTCGTACC	ATACACCGCT	TATTCGTACC	Plate1	F05	Plate1-F05	250	Subject3	RT	7	Saliva	4680	5986	4	0.781860698179389
ATACACCGCTTCGCGATCCT	ATACACCGCT	TCGCGATCCT	Plate1	D05	Plate1-D05	250	Subject1	freezer	1	Saliva	4703	8785	0	0.535397222854541
ATACACCGCTTTGATGCACA	ATACACCGCT	TTGATGCACA	Plate1	H05	Plate1-H05	250	Subject2	freezer	7	Saliva	443	592	0	0.748735244519393
CAAGATTGCCACTAGGACGT	CAAGATTGCC	ACTAGGACGT	Plate2	C01	Plate2-C01	0	Subject1	None	-1.75	Gargle	11	40749	11	0.000294478527607362
CAAGATTGCCATCAGTGTTG	CAAGATTGCC	ATCAGTGTTG	Plate2	B01	Plate2-B01	0	Subject3	None	-1.75	Gargle	17	37152	4	0.000484483083465669
CAAGATTGCCGATAGGCCTA	CAAGATTGCC	GATAGGCCTA	Plate2	H01	Plate2-H01	250	Subject3	RT	1	Gargle	19	42923	5	0.000465939800577765
CAAGATTGCCGATCGTTCTG	CAAGATTGCC	GATCGTTCTG	Plate2	A01	Plate2-A01	0	Subject2	None	-1.75	Gargle	730	18923	1	0.0386281969985204
CAAGATTGCCGCAAGCGATG	CAAGATTGCC	GCAAGCGATG	Plate2	G01	Plate2-G01	250	Subject2	RT	1	Gargle	3149	25517	3	0.123442276040442
CAAGATTGCCGGTTCACAGT	CAAGATTGCC	GGTTCACAGT	Plate2	D01	Plate2-D01	250	Subject2	None	0	Gargle	5298	15528	0	0.341232532680791
CAAGATTGCCTGAACCTATG	CAAGATTGCC	TGAACCTATG	Plate2	F01	Plate2-F01	250	Subject1	None	0	Gargle	5240	34529	5	0.151781059947871
CAAGATTGCCTTGTCCAGAT	CAAGATTGCC	TTGTCCAGAT	Plate2	E01	Plate2-E01	250	Subject3	None	0	Gargle	3645	45535	12	0.0800685172171469
CAGCATTGCAACAATACGTG	CAGCATTGCA	ACAATACGTG	Plate1	E02	Plate1-E02	250	Subject3	None	0	Saliva	26286	30441	10	0.863510938834505
CAGCATTGCACAACTACTGA	CAGCATTGCA	CAACTACTGA	Plate1	G02	Plate1-G02	250	Subject2	RT	1	Saliva	6418	3142	20	2.04231625835189
CAGCATTGCACGTTATCTCA	CAGCATTGCA	CGTTATCTCA	Plate1	C02	Plate1-C02	0	Subject1	None	-1.75	Saliva	46	30680	14	0.00153189270232391
CAGCATTGCACTTCTAGCAT	CAGCATTGCA	CTTCTAGCAT	Plate1	B02	Plate1-B02	0	Subject3	None	-1.75	Saliva	72	81468	16	0.000896046348917993
CAGCATTGCAGCACTCAATT	CAGCATTGCA	GCACTCAATT	Plate1	A02	Plate1-A02	0	Subject2	None	-1.75	Saliva	53	37565	6	0.00143747005270724
CAGCATTGCATATTCGTACC	CAGCATTGCA	TATTCGTACC	Plate1	F02	Plate1-F02	250	Subject1	None	0	Saliva	11595	21313	3	0.544055550342498
CAGCATTGCATCGCGATCCT	CAGCATTGCA	TCGCGATCCT	Plate1	D02	Plate1-D02	250	Subject2	None	0	Saliva	27559	16067	3	1.71521035598706
CAGCATTGCATTGATGCACA	CAGCATTGCA	TTGATGCACA	Plate1	H02	Plate1-H02	250	Subject3	RT	1	Saliva	1750	1362	4	1.28466617754952
CATCTCCTGTCTTCTAGCAT	CATCTCCTGT	CTTCTAGCAT	Plate1	B07	Plate1-B07	250	Subject1	freezer	7	Saliva	9595	18703	5	0.513045337895637
CATCTCCTGTGCACTCAATT	CATCTCCTGT	GCACTCAATT	Plate1	A07	Plate1-A07	250	Subject3	freezer	7	Saliva	20322	21018	5	0.966887102145678
GACATTGGCGACTAGGACGT	GACATTGGCG	ACTAGGACGT	Plate2	C04	Plate2-C04	250	Subject3	freezer	1	Gargle	2407	20608	3	0.116842156339463
GACATTGGCGATCAGTGTTG	GACATTGGCG	ATCAGTGTTG	Plate2	B04	Plate2-B04	250	Subject2	freezer	1	Gargle	3905	18963	2	0.205969204809112
GACATTGGCGGATAGGCCTA	GACATTGGCG	GATAGGCCTA	Plate2	H04	Plate2-H04	250	Subject2	freezer	7	Gargle	1122	27529	3	0.0407918634217218
GACATTGGCGGATCGTTCTG	GACATTGGCG	GATCGTTCTG	Plate2	A04	Plate2-A04	250	Subject1	RT	1	Gargle	4449	36817	4	0.120864794394046
GACATTGGCGGCAAGCGATG	GACATTGGCG	GCAAGCGATG	Plate2	G04	Plate2-G04	250	Subject1	RT	7	Gargle	6225	27091	1	0.229809537870958
GACATTGGCGGGTTCACAGT	GACATTGGCG	GGTTCACAGT	Plate2	D04	Plate2-D04	250	Subject1	freezer	1	Gargle	6957	35999	2	0.193277777777778
GACATTGGCGTGAACCTATG	GACATTGGCG	TGAACCTATG	Plate2	F04	Plate2-F04	250	Subject3	RT	7	Gargle	6054	26347	4	0.2298087141339
GACATTGGCGTTGTCCAGAT	GACATTGGCG	TTGTCCAGAT	Plate2	E04	Plate2-E04	250	Subject2	RT	7	Gargle	2141	40023	2	0.0535178892664401
GATAGCTACAACTAGGACGT	GATAGCTACA	ACTAGGACGT	Plate2	C05	Plate2-C05	250	Subject3	freezer	1	Gargle	2850	17773	7	0.160402835602566
GATAGCTACAATCAGTGTTG	GATAGCTACA	ATCAGTGTTG	Plate2	B05	Plate2-B05	250	Subject2	freezer	1	Gargle	7765	27082	3	0.286748144592549
GATAGCTACAGATAGGCCTA	GATAGCTACA	GATAGGCCTA	Plate2	H05	Plate2-H05	250	Subject2	freezer	7	Gargle	1289	25456	6	0.0506736850375142
GATAGCTACAGATCGTTCTG	GATAGCTACA	GATCGTTCTG	Plate2	A05	Plate2-A05	250	Subject1	RT	1	Gargle	5122	29817	4	0.171808974444966
GATAGCTACAGCAAGCGATG	GATAGCTACA	GCAAGCGATG	Plate2	G05	Plate2-G05	250	Subject1	RT	7	Gargle	3111	42806	4	0.07269839045016
GATAGCTACAGGTTCACAGT	GATAGCTACA	GGTTCACAGT	Plate2	D05	Plate2-D05	250	Subject1	freezer	1	Gargle	8489	38180	10	0.222361907755166
GATAGCTACATGAACCTATG	GATAGCTACA	TGAACCTATG	Plate2	F05	Plate2-F05	250	Subject3	RT	7	Gargle	9149	43957	5	0.208153237180945
GATAGCTACATTGTCCAGAT	GATAGCTACA	TTGTCCAGAT	Plate2	E05	Plate2-E05	250	Subject2	RT	7	Gargle	2344	38733	5	0.0605411266587494
GCTATGAGCCCTTCTAGCAT	GCTATGAGCC	CTTCTAGCAT	Plate1	B09	Plate1-B09	250	Subject1	freezer	7	Saliva	12368	18228	7	0.678534203741291
GCTATGAGCCGCACTCAATT	GCTATGAGCC	GCACTCAATT	Plate1	A09	Plate1-A09	250	Subject3	freezer	7	Saliva	20589	17115	6	1.20296798317364
GTGAGTCTGTACAATACGTG	GTGAGTCTGT	ACAATACGTG	Plate1	E01	Plate1-E01	250	Subject3	None	0	Saliva	16518	13534	3	1.22046545991873
GTGAGTCTGTCAACTACTGA	GTGAGTCTGT	CAACTACTGA	Plate1	G01	Plate1-G01	250	Subject2	RT	1	Saliva	4220	1404	5	3.00427046263345
GTGAGTCTGTCGTTATCTCA	GTGAGTCTGT	CGTTATCTCA	Plate1	C01	Plate1-C01	0	Subject1	None	-1.75	Saliva	30	16754	2	0.00185019397194867
GTGAGTCTGTCTTCTAGCAT	GTGAGTCTGT	CTTCTAGCAT	Plate1	B01	Plate1-B01	0	Subject3	None	-1.75	Saliva	21	22507	6	0.000977430247023281
GTGAGTCTGTGCACTCAATT	GTGAGTCTGT	GCACTCAATT	Plate1	A01	Plate1-A01	0	Subject2	None	-1.75	Saliva	26	26887	5	0.00100416542695626
GTGAGTCTGTTATTCGTACC	GTGAGTCTGT	TATTCGTACC	Plate1	F01	Plate1-F01	250	Subject1	None	0	Saliva	2805	11510	4	0.243766831726175
GTGAGTCTGTTCGCGATCCT	GTGAGTCTGT	TCGCGATCCT	Plate1	D01	Plate1-D01	250	Subject2	None	0	Saliva	9238	9952	2	0.928262835326032
GTGAGTCTGTTTGATGCACA	GTGAGTCTGT	TTGATGCACA	Plate1	H01	Plate1-H01	250	Subject3	RT	1	Saliva	5458	3316	3	1.64576424479952
GTTACATCGGACAATACGTG	GTTACATCGG	ACAATACGTG	Plate1	E03	Plate1-E03	250	Subject3	None	0	Saliva	27014	30249	8	0.893057851239669
GTTACATCGGCAACTACTGA	GTTACATCGG	CAACTACTGA	Plate1	G03	Plate1-G03	250	Subject2	RT	1	Saliva	5500	2764	13	1.98951175406872
GTTACATCGGCGTTATCTCA	GTTACATCGG	CGTTATCTCA	Plate1	C03	Plate1-C03	0	Subject1	None	-1.75	Saliva	28	27434	13	0.00105704392199745
GTTACATCGGCTTCTAGCAT	GTTACATCGG	CTTCTAGCAT	Plate1	B03	Plate1-B03	0	Subject3	None	-1.75	Saliva	39	40114	8	0.000997133241929453
GTTACATCGGGCACTCAATT	GTTACATCGG	GCACTCAATT	Plate1	A03	Plate1-A03	0	Subject2	None	-1.75	Saliva	36	39409	4	0.000938848008119767
GTTACATCGGTATTCGTACC	GTTACATCGG	TATTCGTACC	Plate1	F03	Plate1-F03	250	Subject1	None	0	Saliva	11010	28465	8	0.386812337525469
GTTACATCGGTCGCGATCCT	GTTACATCGG	TCGCGATCCT	Plate1	D03	Plate1-D03	250	Subject2	None	0	Saliva	16362	13182	5	1.24121975271183
GTTACATCGGTTGATGCACA	GTTACATCGG	TTGATGCACA	Plate1	H03	Plate1-H03	250	Subject3	RT	1	Saliva	1267	1321	1	0.959152798789713
TAATCATGCCCTTCTAGCAT	TAATCATGCC	CTTCTAGCAT	Plate1	B08	Plate1-B08	250	Subject1	freezer	7	Saliva	7338	20471	3	0.358489644392341
TAATCATGCCGCACTCAATT	TAATCATGCC	GCACTCAATT	Plate1	A08	Plate1-A08	250	Subject3	freezer	7	Saliva	12148	33660	1	0.36092213540893
TAGGCACTCCACTAGGACGT	TAGGCACTCC	ACTAGGACGT	Plate2	C02	Plate2-C02	0	Subject1	None	-1.75	Gargle	9	21167	5	0.000472411186696901
TAGGCACTCCATCAGTGTTG	TAGGCACTCC	ATCAGTGTTG	Plate2	B02	Plate2-B02	0	Subject3	None	-1.75	Gargle	29	45335	8	0.000661725780836421
TAGGCACTCCGATAGGCCTA	TAGGCACTCC	GATAGGCCTA	Plate2	H02	Plate2-H02	250	Subject3	RT	1	Gargle	2034	44062	9	0.0461838730908018
TAGGCACTCCGATCGTTCTG	TAGGCACTCC	GATCGTTCTG	Plate2	A02	Plate2-A02	0	Subject2	None	-1.75	Gargle	460	28045	2	0.0164372816087856
TAGGCACTCCGCAAGCGATG	TAGGCACTCC	GCAAGCGATG	Plate2	G02	Plate2-G02	250	Subject2	RT	1	Gargle	3787	29560	1	0.128141808463854
TAGGCACTCCGGTTCACAGT	TAGGCACTCC	GGTTCACAGT	Plate2	D02	Plate2-D02	250	Subject2	None	0	Gargle	10340	14166	1	0.729935766217266
TAGGCACTCCTGAACCTATG	TAGGCACTCC	TGAACCTATG	Plate2	F02	Plate2-F02	250	Subject1	None	0	Gargle	2188	21381	2	0.102375830137499
TAGGCACTCCTTGTCCAGAT	TAGGCACTCC	TTGTCCAGAT	Plate2	E02	Plate2-E02	250	Subject3	None	0	Gargle	3742	45455	5	0.0823433650123196
TCCTCATTCTACTAGGACGT	TCCTCATTCT	ACTAGGACGT	Plate2	C06	Plate2-C06	250	Subject3	freezer	1	Gargle	1539	17526	4	0.0878644377246534
TCCTCATTCTATCAGTGTTG	TCCTCATTCT	ATCAGTGTTG	Plate2	B06	Plate2-B06	250	Subject2	freezer	1	Gargle	4524	24059	2	0.1880714879468
TCCTCATTCTGATAGGCCTA	TCCTCATTCT	GATAGGCCTA	Plate2	H06	Plate2-H06	250	Subject2	freezer	7	Gargle	1617	20591	8	0.0785742035742036
TCCTCATTCTGATCGTTCTG	TCCTCATTCT	GATCGTTCTG	Plate2	A06	Plate2-A06	250	Subject1	RT	1	Gargle	3333	21720	2	0.15349201233829
TCCTCATTCTGCAAGCGATG	TCCTCATTCT	GCAAGCGATG	Plate2	G06	Plate2-G06	250	Subject1	RT	7	Gargle	1017	24445	9	0.0416428045488014
TCCTCATTCTGGTTCACAGT	TCCTCATTCT	GGTTCACAGT	Plate2	D06	Plate2-D06	250	Subject1	freezer	1	Gargle	3424	35128	5	0.0974977938455407
TCCTCATTCTTGAACCTATG	TCCTCATTCT	TGAACCTATG	Plate2	F06	Plate2-F06	250	Subject3	RT	7	Gargle	4781	23404	5	0.204315317239906
TCCTCATTCTTTGTCCAGAT	TCCTCATTCT	TTGTCCAGAT	Plate2	E06	Plate2-E06	250	Subject2	RT	7	Gargle	274	33155	6	0.00829412474363614
TGGCCATTACATCAGTGTTG	TGGCCATTAC	ATCAGTGTTG	Plate2	B07	Plate2-B07	250	Subject1	freezer	7	Gargle	1385	29242	7	0.0473959580070444
TGGCCATTACGATCGTTCTG	TGGCCATTAC	GATCGTTCTG	Plate2	A07	Plate2-A07	250	Subject3	freezer	7	Gargle	3581	20683	7	0.173177335138271
TTGGTTCGGTACAATACGTG	TTGGTTCGGT	ACAATACGTG	Plate1	E06	Plate1-E06	250	Subject2	RT	7	Saliva	24863	22239	1	1.11798561151079
TTGGTTCGGTCAACTACTGA	TTGGTTCGGT	CAACTACTGA	Plate1	G06	Plate1-G06	250	Subject1	RT	7	Saliva	3132	2386	7	1.31252618349393
TTGGTTCGGTCGTTATCTCA	TTGGTTCGGT	CGTTATCTCA	Plate1	C06	Plate1-C06	250	Subject3	freezer	1	Saliva	21708	19126	5	1.13499241909343
TTGGTTCGGTCTTCTAGCAT	TTGGTTCGGT	CTTCTAGCAT	Plate1	B06	Plate1-B06	250	Subject2	freezer	1	Saliva	16303	13154	5	1.23937666286583
TTGGTTCGGTGCACTCAATT	TTGGTTCGGT	GCACTCAATT	Plate1	A06	Plate1-A06	250	Subject1	RT	1	Saliva	14123	26552	5	0.531917297480511
TTGGTTCGGTTATTCGTACC	TTGGTTCGGT	TATTCGTACC	Plate1	F06	Plate1-F06	250	Subject3	RT	7	Saliva	16961	10533	3	1.61021454338333
TTGGTTCGGTTCGCGATCCT	TTGGTTCGGT	TCGCGATCCT	Plate1	D06	Plate1-D06	250	Subject1	freezer	1	Saliva	68	160	0	0.428571428571429
TTGGTTCGGTTTGATGCACA	TTGGTTCGGT	TTGATGCACA	Plate1	H06	Plate1-H06	250	Subject2	freezer	7	Saliva	642	743	2	0.864247311827957
