# Supplementary material for: Evaluation of Swab-Seq as a scalable, sensitive assay for community surveillance of SARS-CoV-2 infection
Source: Sci Rep. 2022 Feb 23;12:3047. doi: 10.1038/s41598-022-06901-5 (PMC8866503; doi:10.1038/s41598-022-06901-5)
Supplement: Supplementary file 12 — Supplementary Table S11. [file 41598_2022_6901_MOESM12_ESM.xlsx]

## Sheet: Sheet2
Experiment	Most Relevant Figure	Perfect Match BC	Edited BC	Total Filtered Reads	Invalid BCs Observed	N	Reads/Sample	Sequencer Used	Pooled with
Luna_vs_Taqpath	Fig. 1	2636711	992212	3628923	41	96	37801.3	MiSeq 150 cycle V3	Other libraries
Multiplex_vs_CG	Fig. 1	2392564	380423	2772987	160	96	28885.3	MiSeq 150 cycle V3	PhiX and other libraries
RNA_vs_virus	Fig. S2	6268056	2681722	8949778	209	96	93226.9	MiSeq 150 cycle V3	PhiX
RNA_samples	Fig. 2	5828795	771828	6600623	88935	384	17189.1	MiSeq 50 cycle V2	PhiX
RNA_samples_50cycles	Fig. 2	7009291	1782115	8791406	185622	384	22894.3	MiSeq 150 cycle V3	PhiX
Saliva_dilutions_various_conditions	Fig. 3	1943132	563239	2506371	558	384	6527.01	MiSeq 150 cycle V3	PhiX and other libraries
Saliva_dilutions_96_vs_384	Fig. 3	8111068	2263198	10374266	402	96	108065	MiSeq 150 cycle V3 (3 runs combined)	Other libraries
Gargle_samples	Fig. 4	3301516	183175	3484691	869	96	36298.9	NextSeq 150 cycle Mid	Other libraries
Stability_test	Fig. 5	2881060	445225	3326285	11546	108	30798.9	MiSeq 150 cycle V3	PhiX and other libraries
Gargle_inactivation	Fig. S7	6076025	1371561	7447586	59011	192	38789.5	MiSeq 150 cycle V3	PhiX
