# Supplementary material for: Evaluation of Swab-Seq as a scalable, sensitive assay for community surveillance of SARS-CoV-2 infection
Source: Sci Rep. 2022 Feb 23;12:3047. doi: 10.1038/s41598-022-06901-5 (PMC8866503; doi:10.1038/s41598-022-06901-5)
Supplement: Supplementary file 13 — Supplementary Table S12. [file 41598_2022_6901_MOESM13_ESM.xlsx]

## Sheet: Primers for S2 spike-in synth.
Primers for the synthesis of cDNA with T7 promoter
S2_FP	TAATACGACTCACTATAGggctggtgctgcagcttattatgtgggtATAGAAcaacctaggacttttctattaa
S2_RP	aacgtacactttgtttctgagagagg

## Sheet: S2 barcodes and primers
Forward primers ( i5)			Reverse primers ( i7)
Primer IDs and barcodes	Sequences of primers		Primer IDs and barcodes	Sequences of primers
S2_1229_f_GCACTCAATT	AATGATACGGCGACCACCGAGATCTACACGCACTCAATTGCTGGTGCTGCAGCTTATTA		S2_1229_r_ACAGACTCAC	CAAGCAGAAGACGGCATACGAGATACAGACTCACAGGGTCAAGTGCACAGTCTA
S2_364_f_CTTCTAGCAT	AATGATACGGCGACCACCGAGATCTACACCTTCTAGCATGCTGGTGCTGCAGCTTATTA		S2_364_r_TGCAATGCTG	CAAGCAGAAGACGGCATACGAGATTGCAATGCTGAGGGTCAAGTGCACAGTCTA
S2_620_f_CGTTATCTCA	AATGATACGGCGACCACCGAGATCTACACCGTTATCTCAGCTGGTGCTGCAGCTTATTA		S2_620_r_CCGATGTAAC	CAAGCAGAAGACGGCATACGAGATCCGATGTAACAGGGTCAAGTGCACAGTCTA
S2_992_f_TCGCGATCCT	AATGATACGGCGACCACCGAGATCTACACTCGCGATCCTGCTGGTGCTGCAGCTTATTA		S2_992_r_GCGTCACGTT	CAAGCAGAAGACGGCATACGAGATGCGTCACGTTAGGGTCAAGTGCACAGTCTA
S2_759_f_ACAATACGTG	AATGATACGGCGACCACCGAGATCTACACACAATACGTGGCTGGTGCTGCAGCTTATTA		S2_759_r_AGCGGTGTAT	CAAGCAGAAGACGGCATACGAGATAGCGGTGTATAGGGTCAAGTGCACAGTCTA
S2_1300_f_TATTCGTACC	AATGATACGGCGACCACCGAGATCTACACTATTCGTACCGCTGGTGCTGCAGCTTATTA		S2_1300_r_ACCGAACCAA	CAAGCAGAAGACGGCATACGAGATACCGAACCAAAGGGTCAAGTGCACAGTCTA
S2_588_f_CAACTACTGA	AATGATACGGCGACCACCGAGATCTACACCAACTACTGAGCTGGTGCTGCAGCTTATTA		S2_588_r_ACAGGAGATG	CAAGCAGAAGACGGCATACGAGATACAGGAGATGAGGGTCAAGTGCACAGTCTA
S2_616_f_TTGATGCACA	AATGATACGGCGACCACCGAGATCTACACTTGATGCACAGCTGGTGCTGCAGCTTATTA		S2_616_r_GGCATGATTA	CAAGCAGAAGACGGCATACGAGATGGCATGATTAAGGGTCAAGTGCACAGTCTA
S2_45_f_GATCGTTCTG	AATGATACGGCGACCACCGAGATCTACACGATCGTTCTGGCTGGTGCTGCAGCTTATTA		S2_972_r_GGCTCATAGC	CAAGCAGAAGACGGCATACGAGATGGCTCATAGCAGGGTCAAGTGCACAGTCTA
S2_112_f_ATCAGTGTTG	AATGATACGGCGACCACCGAGATCTACACATCAGTGTTGGCTGGTGCTGCAGCTTATTA		S2_112_r_TTAACGTGTC	CAAGCAGAAGACGGCATACGAGATTTAACGTGTCAGGGTCAAGTGCACAGTCTA
S2_170_f_ACTAGGACGT	AATGATACGGCGACCACCGAGATCTACACACTAGGACGTGCTGGTGCTGCAGCTTATTA		S2_642_r_GGCTTAGGTA	CAAGCAGAAGACGGCATACGAGATGGCTTAGGTAAGGGTCAAGTGCACAGTCTA
S2_406_f_GGTTCACAGT	AATGATACGGCGACCACCGAGATCTACACGGTTCACAGTGCTGGTGCTGCAGCTTATTA		S2_591_r_GCGGACTAAG	CAAGCAGAAGACGGCATACGAGATGCGGACTAAGAGGGTCAAGTGCACAGTCTA
S2_591_f_TTGTCCAGAT	AATGATACGGCGACCACCGAGATCTACACTTGTCCAGATGCTGGTGCTGCAGCTTATTA		S2_45_r_GGCAATCTTG	CAAGCAGAAGACGGCATACGAGATGGCAATCTTGAGGGTCAAGTGCACAGTCTA
S2_642_f_TGAACCTATG	AATGATACGGCGACCACCGAGATCTACACTGAACCTATGGCTGGTGCTGCAGCTTATTA		S2_170_r_GGAGTGCCTA	CAAGCAGAAGACGGCATACGAGATGGAGTGCCTAAGGGTCAAGTGCACAGTCTA
S2_972_f_GCAAGCGATG	AATGATACGGCGACCACCGAGATCTACACGCAAGCGATGGCTGGTGCTGCAGCTTATTA		S2_343_r_GTCATCTCTT	CAAGCAGAAGACGGCATACGAGATGTCATCTCTTAGGGTCAAGTGCACAGTCTA
S2_1214_f_GATAGGCCTA	AATGATACGGCGACCACCGAGATCTACACGATAGGCCTAGCTGGTGCTGCAGCTTATTA		S2_406_r_CGCCAATGTC	CAAGCAGAAGACGGCATACGAGATCGCCAATGTCAGGGTCAAGTGCACAGTCTA
S2_12_f_TTAGGTGCCT	AATGATACGGCGACCACCGAGATCTACACTTAGGTGCCTGCTGGTGCTGCAGCTTATTA		S2_469_r_TGTAGCTATC	CAAGCAGAAGACGGCATACGAGATTGTAGCTATCAGGGTCAAGTGCACAGTCTA
S2_37_f_GACTTCGACG	AATGATACGGCGACCACCGAGATCTACACGACTTCGACGGCTGGTGCTGCAGCTTATTA		S2_629_r_AGAATGAGGA	CAAGCAGAAGACGGCATACGAGATAGAATGAGGAAGGGTCAAGTGCACAGTCTA
S2_233_f_GTTCGACTTA	AATGATACGGCGACCACCGAGATCTACACGTTCGACTTAGCTGGTGCTGCAGCTTATTA		S2_799_r_GTAATGGCCA	CAAGCAGAAGACGGCATACGAGATGTAATGGCCAAGGGTCAAGTGCACAGTCTA
S2_343_f_GAGGCTTAGA	AATGATACGGCGACCACCGAGATCTACACGAGGCTTAGAGCTGGTGCTGCAGCTTATTA		S2_875_r_ACACAACGGT	CAAGCAGAAGACGGCATACGAGATACACAACGGTAGGGTCAAGTGCACAGTCTA
S2_398_f_CGATGTGAGA	AATGATACGGCGACCACCGAGATCTACACCGATGTGAGAGCTGGTGCTGCAGCTTATTA		S2_937_r_ACGTGTCGTT	CAAGCAGAAGACGGCATACGAGATACGTGTCGTTAGGGTCAAGTGCACAGTCTA
S2_469_f_CAGTCGGCTT	AATGATACGGCGACCACCGAGATCTACACCAGTCGGCTTGCTGGTGCTGCAGCTTATTA		S2_1072_r_TTGGAGTCTC	CAAGCAGAAGACGGCATACGAGATTTGGAGTCTCAGGGTCAAGTGCACAGTCTA
S2_629_f_AAGATGTCCT	AATGATACGGCGACCACCGAGATCTACACAAGATGTCCTGCTGGTGCTGCAGCTTATTA		S2_1214_r_CAACTTCCAG	CAAGCAGAAGACGGCATACGAGATCAACTTCCAGAGGGTCAAGTGCACAGTCTA
S2_799_f_AACGTGCTAT	AATGATACGGCGACCACCGAGATCTACACAACGTGCTATGCTGGTGCTGCAGCTTATTA		S2_1406_r_AAGTCTCAGG	CAAGCAGAAGACGGCATACGAGATAAGTCTCAGGAGGGTCAAGTGCACAGTCTA
S2_875_f_TGAGAGCGAA	AATGATACGGCGACCACCGAGATCTACACTGAGAGCGAAGCTGGTGCTGCAGCTTATTA		S2_12_r_CGGTAGCTTG	CAAGCAGAAGACGGCATACGAGATCGGTAGCTTGAGGGTCAAGTGCACAGTCTA
S2_937_f_GCGATGATAT	AATGATACGGCGACCACCGAGATCTACACGCGATGATATGCTGGTGCTGCAGCTTATTA		S2_37_r_ATGCGGAACA	CAAGCAGAAGACGGCATACGAGATATGCGGAACAAGGGTCAAGTGCACAGTCTA
S2_997_f_CTCAAGCGAG	AATGATACGGCGACCACCGAGATCTACACCTCAAGCGAGGCTGGTGCTGCAGCTTATTA		S2_105_r_CTGGAGATTC	CAAGCAGAAGACGGCATACGAGATCTGGAGATTCAGGGTCAAGTGCACAGTCTA
S2_1072_f_GACGACAATC	AATGATACGGCGACCACCGAGATCTACACGACGACAATCGCTGGTGCTGCAGCTTATTA		S2_113_r_GAGGATCTTG	CAAGCAGAAGACGGCATACGAGATGAGGATCTTGAGGGTCAAGTGCACAGTCTA
S2_1203_f_CCGTTACTCT	AATGATACGGCGACCACCGAGATCTACACCCGTTACTCTGCTGGTGCTGCAGCTTATTA		S2_142_r_AGCATGGTAG	CAAGCAGAAGACGGCATACGAGATAGCATGGTAGAGGGTCAAGTGCACAGTCTA
S2_1260_f_CATTGGCTTG	AATGATACGGCGACCACCGAGATCTACACCATTGGCTTGGCTGGTGCTGCAGCTTATTA		S2_233_r_GTACTGCGTA	CAAGCAGAAGACGGCATACGAGATGTACTGCGTAAGGGTCAAGTGCACAGTCTA
S2_1406_f_ATGGACATCT	AATGATACGGCGACCACCGAGATCTACACATGGACATCTGCTGGTGCTGCAGCTTATTA		S2_371_r_CATGGCAACC	CAAGCAGAAGACGGCATACGAGATCATGGCAACCAGGGTCAAGTGCACAGTCTA
S2_1433_f_TTAGCCTCCT	AATGATACGGCGACCACCGAGATCTACACTTAGCCTCCTGCTGGTGCTGCAGCTTATTA		S2_398_r_GGCCTTATGC	CAAGCAGAAGACGGCATACGAGATGGCCTTATGCAGGGTCAAGTGCACAGTCTA
			S2_760_r_TCTATGCGCG	CAAGCAGAAGACGGCATACGAGATTCTATGCGCGAGGGTCAAGTGCACAGTCTA
			S2_767_r_AATTCGGAGC	CAAGCAGAAGACGGCATACGAGATAATTCGGAGCAGGGTCAAGTGCACAGTCTA
			S2_789_r_GCAGAAGAGC	CAAGCAGAAGACGGCATACGAGATGCAGAAGAGCAGGGTCAAGTGCACAGTCTA
			S2_919_r_TGTGAACCTT	CAAGCAGAAGACGGCATACGAGATTGTGAACCTTAGGGTCAAGTGCACAGTCTA
			S2_997_r_TCACGAGCCA	CAAGCAGAAGACGGCATACGAGATTCACGAGCCAAGGGTCAAGTGCACAGTCTA
			S2_1091_r_AGGAGATTAG	CAAGCAGAAGACGGCATACGAGATAGGAGATTAGAGGGTCAAGTGCACAGTCTA
			S2_1201_r_TTAAGGCCAC	CAAGCAGAAGACGGCATACGAGATTTAAGGCCACAGGGTCAAGTGCACAGTCTA
			S2_1203_r_CGCATGGCTT	CAAGCAGAAGACGGCATACGAGATCGCATGGCTTAGGGTCAAGTGCACAGTCTA
			S2_1204_r_ATCAGAGGAG	CAAGCAGAAGACGGCATACGAGATATCAGAGGAGAGGGTCAAGTGCACAGTCTA
			S2_1260_r_ACGTAATTGG	CAAGCAGAAGACGGCATACGAGATACGTAATTGGAGGGTCAAGTGCACAGTCTA
			S2_1270_r_CGACTCTTCA	CAAGCAGAAGACGGCATACGAGATCGACTCTTCAAGGGTCAAGTGCACAGTCTA
			S2_1277_r_GAACGCTTAC	CAAGCAGAAGACGGCATACGAGATGAACGCTTACAGGGTCAAGTGCACAGTCTA
			S2_1382_r_CATACTCCTA	CAAGCAGAAGACGGCATACGAGATCATACTCCTAAGGGTCAAGTGCACAGTCTA
			S2_1412_r_GACCTACTAA	CAAGCAGAAGACGGCATACGAGATGACCTACTAAAGGGTCAAGTGCACAGTCTA
			S2_1433_r_TACTCTCCTC	CAAGCAGAAGACGGCATACGAGATTACTCTCCTCAGGGTCAAGTGCACAGTCTA
			S2_1467_r_ACTTACAGAG	CAAGCAGAAGACGGCATACGAGATACTTACAGAGAGGGTCAAGTGCACAGTCTA

## Sheet: RPP30 barcodes and primers
Forward primers ( i5)				Reverse primers ( i7)
Primer IDs and barcodes	Sequences of primers			Primer IDs and barcodes	Sequences of primers
RPP30_1013_f_GTTGCGGTGA	CAAGCAGAAGACGGCATACGAGATGTTGCGGTGAAGATTTGGACCTGCGAGCG			RPP30_1013_r_CCATGGTGAA	AATGATACGGCGACCACCGAGATCTACACCCATGGTGAAGAGCGGCTGTCTCCACAAGT
RPP30_551_f_GGCTGTCATA	CAAGCAGAAGACGGCATACGAGATGGCTGTCATAAGATTTGGACCTGCGAGCG			RPP30_551_r_ATGCGTACAA	AATGATACGGCGACCACCGAGATCTACACATGCGTACAAGAGCGGCTGTCTCCACAAGT
RPP30_989_f_CTGAGAACAT	CAAGCAGAAGACGGCATACGAGATCTGAGAACATAGATTTGGACCTGCGAGCG			RPP30_989_r_AGGCGGAGAT	AATGATACGGCGACCACCGAGATCTACACAGGCGGAGATGAGCGGCTGTCTCCACAAGT
RPP30_739_f_CGCATTACCT	CAAGCAGAAGACGGCATACGAGATCGCATTACCTAGATTTGGACCTGCGAGCG			RPP30_739_r_CTACTTCGGC	AATGATACGGCGACCACCGAGATCTACACCTACTTCGGCGAGCGGCTGTCTCCACAAGT
RPP30_1238_f_CTCTCCAATA	CAAGCAGAAGACGGCATACGAGATCTCTCCAATAAGATTTGGACCTGCGAGCG			RPP30_1238_r_ATTCCTGCTT	AATGATACGGCGACCACCGAGATCTACACATTCCTGCTTGAGCGGCTGTCTCCACAAGT
RPP30_790_f_GGTTCTGTCA	CAAGCAGAAGACGGCATACGAGATGGTTCTGTCAAGATTTGGACCTGCGAGCG			RPP30_790_r_GGTATACCTA	AATGATACGGCGACCACCGAGATCTACACGGTATACCTAGAGCGGCTGTCTCCACAAGT
RPP30_1194_f_AGTGAAGCTG	CAAGCAGAAGACGGCATACGAGATAGTGAAGCTGAGATTTGGACCTGCGAGCG			RPP30_1194_r_ACTGGAATCA	AATGATACGGCGACCACCGAGATCTACACACTGGAATCAGAGCGGCTGTCTCCACAAGT
RPP30_1365_f_GTAACGAACA	CAAGCAGAAGACGGCATACGAGATGTAACGAACAAGATTTGGACCTGCGAGCG			RPP30_1365_r_GTTCTGTACT	AATGATACGGCGACCACCGAGATCTACACGTTCTGTACTGAGCGGCTGTCTCCACAAGT
RPP30_396_f_AACCGAGGTT	CAAGCAGAAGACGGCATACGAGATAACCGAGGTTAGATTTGGACCTGCGAGCG			RPP30_1192_r_CGAGCATCAT	AATGATACGGCGACCACCGAGATCTACACCGAGCATCATGAGCGGCTGTCTCCACAAGT
RPP30_398_f_CGATGTGAGA	CAAGCAGAAGACGGCATACGAGATCGATGTGAGAAGATTTGGACCTGCGAGCG			RPP30_398_r_GGCCTTATGC	AATGATACGGCGACCACCGAGATCTACACGGCCTTATGCGAGCGGCTGTCTCCACAAGT
RPP30_788_f_AATCAGAACG	CAAGCAGAAGACGGCATACGAGATAATCAGAACGAGATTTGGACCTGCGAGCG			RPP30_832_r_AGATAACTCG	AATGATACGGCGACCACCGAGATCTACACAGATAACTCGGAGCGGCTGTCTCCACAAGT
RPP30_832_f_GAACTCGAGG	CAAGCAGAAGACGGCATACGAGATGAACTCGAGGAGATTTGGACCTGCGAGCG			RPP30_1429_r_AACAGACGAC	AATGATACGGCGACCACCGAGATCTACACAACAGACGACGAGCGGCTGTCTCCACAAGT
RPP30_937_f_GCGATGATAT	CAAGCAGAAGACGGCATACGAGATGCGATGATATAGATTTGGACCTGCGAGCG			RPP30_14_r_ATCATGACGT	AATGATACGGCGACCACCGAGATCTACACATCATGACGTGAGCGGCTGTCTCCACAAGT
RPP30_1192_f_CTAAGAGCTA	CAAGCAGAAGACGGCATACGAGATCTAAGAGCTAAGATTTGGACCTGCGAGCG			RPP30_149_r_GCGACGATTC	AATGATACGGCGACCACCGAGATCTACACGCGACGATTCGAGCGGCTGTCTCCACAAGT
RPP30_1388_f_CTAATGCTGG	CAAGCAGAAGACGGCATACGAGATCTAATGCTGGAGATTTGGACCTGCGAGCG			RPP30_354_r_TTGGCGTTGG	AATGATACGGCGACCACCGAGATCTACACTTGGCGTTGGGAGCGGCTGTCTCCACAAGT
RPP30_1429_f_GACTAAGCTG	CAAGCAGAAGACGGCATACGAGATGACTAAGCTGAGATTTGGACCTGCGAGCG			RPP30_396_r_CGGATCGTAG	AATGATACGGCGACCACCGAGATCTACACCGGATCGTAGGAGCGGCTGTCTCCACAAGT
RPP30_14_f_TCATCGTCGA	CAAGCAGAAGACGGCATACGAGATTCATCGTCGAAGATTTGGACCTGCGAGCG			RPP30_678_r_CGAGGTTACC	AATGATACGGCGACCACCGAGATCTACACCGAGGTTACCGAGCGGCTGTCTCCACAAGT
RPP30_21_f_CAGGTCTAAT	CAAGCAGAAGACGGCATACGAGATCAGGTCTAATAGATTTGGACCTGCGAGCG			RPP30_754_r_AAGCTTAGGA	AATGATACGGCGACCACCGAGATCTACACAAGCTTAGGAGAGCGGCTGTCTCCACAAGT
RPP30_95_f_TACGGTCTTG	CAAGCAGAAGACGGCATACGAGATTACGGTCTTGAGATTTGGACCTGCGAGCG			RPP30_788_r_AGAGCTCAGA	AATGATACGGCGACCACCGAGATCTACACAGAGCTCAGAGAGCGGCTGTCTCCACAAGT
RPP30_149_f_GACCTATCGG	CAAGCAGAAGACGGCATACGAGATGACCTATCGGAGATTTGGACCTGCGAGCG			RPP30_937_r_ACGTGTCGTT	AATGATACGGCGACCACCGAGATCTACACACGTGTCGTTGAGCGGCTGTCTCCACAAGT
RPP30_191_f_TGCAAGTCCG	CAAGCAGAAGACGGCATACGAGATTGCAAGTCCGAGATTTGGACCTGCGAGCG			RPP30_1149_r_ACAGAACAGG	AATGATACGGCGACCACCGAGATCTACACACAGAACAGGGAGCGGCTGTCTCCACAAGT
RPP30_354_f_AACGAACCGT	CAAGCAGAAGACGGCATACGAGATAACGAACCGTAGATTTGGACCTGCGAGCG			RPP30_1254_r_ACCTTCCTTG	AATGATACGGCGACCACCGAGATCTACACACCTTCCTTGGAGCGGCTGTCTCCACAAGT
RPP30_447_f_ATCCGCCTAT	CAAGCAGAAGACGGCATACGAGATATCCGCCTATAGATTTGGACCTGCGAGCG			RPP30_1388_r_CGATGCCAAC	AATGATACGGCGACCACCGAGATCTACACCGATGCCAACGAGCGGCTGTCTCCACAAGT
RPP30_457_f_CCGATGCGTT	CAAGCAGAAGACGGCATACGAGATCCGATGCGTTAGATTTGGACCTGCGAGCG			RPP30_1412_r_GACCTACTAA	AATGATACGGCGACCACCGAGATCTACACGACCTACTAAGAGCGGCTGTCTCCACAAGT
RPP30_580_f_GCGTTCAGAT	CAAGCAGAAGACGGCATACGAGATGCGTTCAGATAGATTTGGACCTGCGAGCG			RPP30_6_r_GCCTAGTGTC	AATGATACGGCGACCACCGAGATCTACACGCCTAGTGTCGAGCGGCTGTCTCCACAAGT
RPP30_678_f_GTCCATTGAA	CAAGCAGAAGACGGCATACGAGATGTCCATTGAAAGATTTGGACCTGCGAGCG			RPP30_21_r_AGTCGTGTCA	AATGATACGGCGACCACCGAGATCTACACAGTCGTGTCAGAGCGGCTGTCTCCACAAGT
RPP30_754_f_TTGTGACTCA	CAAGCAGAAGACGGCATACGAGATTTGTGACTCAAGATTTGGACCTGCGAGCG			RPP30_77_r_CGTAGCATCG	AATGATACGGCGACCACCGAGATCTACACCGTAGCATCGGAGCGGCTGTCTCCACAAGT
RPP30_1149_f_ACATCATCCG	CAAGCAGAAGACGGCATACGAGATACATCATCCGAGATTTGGACCTGCGAGCG			RPP30_95_r_TCCAGTGTGT	AATGATACGGCGACCACCGAGATCTACACTCCAGTGTGTGAGCGGCTGTCTCCACAAGT
RPP30_1156_f_ATGAGGAATG	CAAGCAGAAGACGGCATACGAGATATGAGGAATGAGATTTGGACCTGCGAGCG			RPP30_140_r_TTAGAGCTTC	AATGATACGGCGACCACCGAGATCTACACTTAGAGCTTCGAGCGGCTGTCTCCACAAGT
RPP30_1254_f_CCATTACCAA	CAAGCAGAAGACGGCATACGAGATCCATTACCAAAGATTTGGACCTGCGAGCG			RPP30_191_r_GCAAGACGGA	AATGATACGGCGACCACCGAGATCTACACGCAAGACGGAGAGCGGCTGTCTCCACAAGT
RPP30_1266_f_CGTACCGTTA	CAAGCAGAAGACGGCATACGAGATCGTACCGTTAAGATTTGGACCTGCGAGCG			RPP30_256_r_CAGGTGCTCT	AATGATACGGCGACCACCGAGATCTACACCAGGTGCTCTGAGCGGCTGTCTCCACAAGT
RPP30_1412_f_GATCTGCAAT	CAAGCAGAAGACGGCATACGAGATGATCTGCAATAGATTTGGACCTGCGAGCG			RPP30_333_r_GTACGGCTGA	AATGATACGGCGACCACCGAGATCTACACGTACGGCTGAGAGCGGCTGTCTCCACAAGT
				RPP30_360_r_TGAGTCAACG	AATGATACGGCGACCACCGAGATCTACACTGAGTCAACGGAGCGGCTGTCTCCACAAGT
				RPP30_390_r_GTCACGGCTT	AATGATACGGCGACCACCGAGATCTACACGTCACGGCTTGAGCGGCTGTCTCCACAAGT
				RPP30_447_r_ACCGCGAAGT	AATGATACGGCGACCACCGAGATCTACACACCGCGAAGTGAGCGGCTGTCTCCACAAGT
				RPP30_457_r_GTCGTGCGAT	AATGATACGGCGACCACCGAGATCTACACGTCGTGCGATGAGCGGCTGTCTCCACAAGT
				RPP30_569_r_TGAGTAGAGG	AATGATACGGCGACCACCGAGATCTACACTGAGTAGAGGGAGCGGCTGTCTCCACAAGT
				RPP30_580_r_TGGAACGGAG	AATGATACGGCGACCACCGAGATCTACACTGGAACGGAGGAGCGGCTGTCTCCACAAGT
				RPP30_610_r_CCGACAGATT	AATGATACGGCGACCACCGAGATCTACACCCGACAGATTGAGCGGCTGTCTCCACAAGT
				RPP30_691_r_AACAAGGCGT	AATGATACGGCGACCACCGAGATCTACACAACAAGGCGTGAGCGGCTGTCTCCACAAGT
				RPP30_721_r_GACTTAGTTC	AATGATACGGCGACCACCGAGATCTACACGACTTAGTTCGAGCGGCTGTCTCCACAAGT
				RPP30_931_r_CATTCGTCGT	AATGATACGGCGACCACCGAGATCTACACCATTCGTCGTGAGCGGCTGTCTCCACAAGT
				RPP30_1132_r_AACAACACAC	AATGATACGGCGACCACCGAGATCTACACAACAACACACGAGCGGCTGTCTCCACAAGT
				RPP30_1150_r_ACTCGTACTT	AATGATACGGCGACCACCGAGATCTACACACTCGTACTTGAGCGGCTGTCTCCACAAGT
				RPP30_1156_r_ACCAAGGATT	AATGATACGGCGACCACCGAGATCTACACACCAAGGATTGAGCGGCTGTCTCCACAAGT
				RPP30_1266_r_CACTTATTCC	AATGATACGGCGACCACCGAGATCTACACCACTTATTCCGAGCGGCTGTCTCCACAAGT
				RPP30_1305_r_ACATTGAGAC	AATGATACGGCGACCACCGAGATCTACACACATTGAGACGAGCGGCTGTCTCCACAAGT
				RPP30_1332_r_TGTTCGTGGC	AATGATACGGCGACCACCGAGATCTACACTGTTCGTGGCGAGCGGCTGTCTCCACAAGT

## Sheet: Barcodes for subject samples
Reverse_Plate1															Reverse_Plate2
	1	2	3	4	5	6	7	8	9	10	11	12			1	2	3	4	5	6	7	8	9	10	11	12
A	CTTCCACCGA	TATCCTCACT	CATCACGTGT	ATCAGCTCAG	TTAGGTGCCT	CTAGCTCAAT	CAACGATTGT	GTCTCCATGC	TTCGGACTAA	TATGAGGCAT	GCGTGTGATA	TACGCTGAAG		A	TACTGTCTCA	GGTTGGTCAC	GACACGGTAT	TTCAACCGTG	TCCAACAGCG	TCTTGTCAGC	TATCGTCATC	TTAGGATCCA	TGTGGTTCTG	TGCGTGGTCA	GGATTCGCTT	TTCGCGTTAA
B	TCATCGTCGA	TGTCTTGCTA	CCGAGAAGAA	TTAGACACTC	TACGTGTAGA	TTGCCAGCTT	ACCTCTCGGA	GCTTGCTCCT	TCCGATTCTC	TTGTGTGCGT	GTTCCACATT	GGAGAGAATC		B	GTGTAAGCAC	GGATTGGACG	TTCACCAACG	GTGATAGACG	TTGTTCGACG	TTGGACAACG	TGCTGTGAGT	GAGTTCGGTA	TACGCGTCGT	TTCCAGATCG	CACTATCCGA	GACAGTAAGA
C	TCCATACGAT	TCGTGGAGTG	TCTCACGAGT	TGATTCCAGG	TCCGGTTCGA	CTAATGCGAC	TAGGTGTGGC	GTTACACGGC	TGGAATCGGC	ATCCGTGAGT	CCGTACGCTT	TGAGAAGGTC		C	TAAGGCCTAT	GGTAGGCCAT	GGCCTTCAAC	CCGAATTGAA	TATTGGTGTC	CAAGCGGTGT	TGTCGAACAG	CTATTCCTAC	TGTCGATGAT	CATCGCGTTC	ATCCGCCTAT	GAATGCGGAG
D	AGTTGGCAGT	TCGTGTACTT	TTGAGCTGGT	GTGCGGAGTT	AGGCTGAATG	CTGTTCCTGG	GGAGTCGACA	TCGCCTAATG	ACGGTGAGAG	GGTCATTAGT	TGGTGGACCT	CCAGTAGCAT		D	CCGCCATAGT	GAACACAGTT	GACAGGCTCT	GTTACTCCTT	GATGTCGGAA	TGCCTTCTCC	TATCAAGACG	CAACATGTCC	GGTCATCTTC	TAGACATCGA	GCTTCGCCTA	CAGATGGAGG
E	GTGATGGCTC	TAGCAGAAGA	AGTCTCGCCA	TAGTGTAAGC	TTGTAGGAGC	TCATGGCTCA	GATGACACTT	TGTGAGAGGT	CAACGGAGTT	GTTCCGCTAA	CCTCCGAGAT	CAATGGAAGC		E	TGTTCCAGCT	CTGAACGGCT	TGCCATCCTC	GGCACAACTA	TACGCCATCC	GGTCGGTAAT	GGTCTATGAC	TGTCGACCGA	AGTATTCGCC	TGCGTCTCTC	GCGTGAAGGA	TCACACGATC
F	GATCTGCAAT	TGCCATACAA	ATCGCCATCG	TGGAACGGAG	CAACACGGTC	GGAATACGAC	TTACGTGATG	GATCGCTATA	GAACTTGTGT	CTATTCCAGT	GAATGCCATA	TTAATGGAGG		F	TACTGCGAGG	TGGTGCTATA	GCTAACAAGT	TCGACACGAA	ATACCTTGCC	GTGACGACTA	TAGGCGTACA	CGGATTGAAC	CTAACGGCAC	CATAGGCTAC	TGAGCGCTTA	GACACGACGA
G	GTCATACTGA	GAGGAATTGC	TAGGCATGAG	AGAACGTGCC	TACAGGTTGT	TCTTCCACAT	GCTTGCTGAC	CCTTCAGTGG	CGTCGGTTCT	CATTCGACTA	GGAGGAACAT	GTCACACATA		G	TGGTTACTGG	TGTAAGTGCT	CTGTCTGAGT	TTAGCCTCCT	GTATCGTGAC	TAGGTACACA	GAGCTTCGTT	CTACTTCGGC	GTCCAGATTC	GTCTGGAAGA	TAGCGGAGAG	CCACCTACAG
H	TAAGCGACAG	TCGGCCTAGT	TGAGTACTCC	GTGAACGTCG	TGTAGAAGCG	TGAGCGACCA	TGCGACGACA	GTCACCAGGA	GCTAACGCTT	TCTGAGCGAT	TGGAACAAGT	GGTTGCACTG		H	ACTTACGCTA	GGAGTAGTCG	GTGTCTGCTT	TACCACCTTC	GACATCACTG	TGAATCTGAC	GAGACTACTC	TACAGCGCAC	CTTCCGGTGT	GTACTACAGT	CCAAGGCTCT	TCCGGAGCAT
Reverse_Plate3															Reverse_Plate4
A	GACACATTGG	TTGAAGCGTT	GATAGCCAGT	TCAACAGACC	GGAGTGATAC	TTGATCTGTC	TTCGCATCTC	GAGGAAGGAC	GGTATGTACA	GAGAGGTGAC	GATGTCTCAC	TGGTAGACGA		A	CTAGTCGCAC	GAACGAGCTG	CTTGGACATT	CAAGTCGCCA	CGATAAGTGT	TCCGCAATTC	CTAAGAGACC	GCTAAGTTGT	CTGACCAACC	TGTTACGATG	GAGAGTCTGA	AGCAGACCGA
B	TAGTCGAAGG	AGAGCGACAC	TCTGACGCAC	GTCGCATCAT	GTCGCAAGTA	TAAGCACACT	CCTCACAAGC	ATGCGATCAC	TTACGAGACT	GTAAGATGCC	CGTATCTCTC	TTAGACGCCA		B	CTGCCTTCAC	CCTCTGTGAA	GTAACGAACA	TTCCTGGCTG	GTAGGTCATA	TTGCCTGTCT	TAGACTCAGC	GCATGTAGAT	GTGAAGGACT	TGGAGTTCAA	GTCAGCTAAT	CAACGACATA
C	CCGAGACATA	CTTCAAGCTG	TCCTGCTCAA	CATACGTCAG	GAGAAGGCAA	ATTGTGCTCG	TCCAATGATC	GCACTCATGG	CTTAGTCAGG	GACGCATTCA	GCAATAGCTT	CACCATAACA		C	TTGGCAAGGC	CAACGTCGCT	GGATACTCTC	CCGATGTAAC	GACCAGTTAA	TACACGGAGC	TGTATCGACC	TGACTCGAGT	GGTGTGGTAA	AGGTTACGGT	CACGGACTTC	TTCATCGATC
D	AGTGCTGTGA	TTCGAGTCAG	TTACTACGTG	TTAGAACGAC	CCAAGGCATG	TTCTTCGTCT	TTCGAGGTGT	GACAAGCACA	GTAGCAATCC	CGCATGGCTT	CGACCATTCT	CTGTTGGTAA		D	CTACACTCCT	GCATAGCTGG	GTCGATCGAG	CGATCGGTAT	TTCGACCATC	CGTTCTGTGT	AAGCGAACCA	ATGCTAAGCC	GAAGCCACTG	GAAGCATCAC	GACCATGATA	GCATACCTCA
E	TGAACTCACC	TCCACCATAG	TAGCAACGTC	TCCATGCCAG	TCAGAACCGA	TTGCTAACGA	TAAGTCCTCA	TGCAACCTAC	TCTAACACTG	TCTGACAGGA	TGGATAGGAC	TGTGAACCTT		E	TTCGAACACT	TTGACGGTTG	TTAGATTGCC	TTAACGTGTC	CTGTGAGTGT	CACCATGCGT	CGTACCTGGT	TAAGTGCATG	GCTACACCGT	TTATCGGCTC	TCAGCTACAC	TATGCATGTC
F	TGATGAATCC	GCAAGTTAGA	CCGTTCCATT	TTCGTAGCCT	GCTAATATGC	TGAGAGTAAC	ATCCTCGTCA	TCAGCGTAGC	GCTACAGATA	TGAATCACAG	TAGCCACCAC	TTAGAAGTCC		F	GTGAACATTC	TATGCGACTC	TCAGACATAC	GTAGCCAGAA	GTGGATATAC	TTGTCTCACA	GGCAGTGGTA	GCGAACTGTC	GTCTAAGGTC	TGTTGCGAAT	TAATGACAGG	TTCGCCTCGA
G	GTACTAGCAA	TATGCCATGA	AGAAGCGATA	GTTGTGGCAC	AGGACCTTCA	CACTATGAAC	GTGATCTTAC	CCAAGCCAGA	CACTAGGTGG	TCCTAGTTGA	ACCGTTCGAG	TTAGCTGGAC		G	TACTCGGTTA	GAAGCAGAGT	TTAACCACAC	GTTAGGAAGG	GATCCTACGA	TCTAGACACA	CGTCTGATCA	GCATTCAACC	GTAACTACTG	CTGGCTGAAC	CCATTAATCC	AGCTTGAGCT
H	AGTCCGAGTA	GACCTGGACA	GCAAGGTAAC	TGCTAAGTTC	ATACAAGCAC	TGACATGCAG	CACGTAGTTG	CTTACTAGGA	ATTCTTGTGG	GCAAGGAATT	GATTCAAGGC	GACCAACCTC		H	GGTAAGTCGG	ATCAGATGGT	TTCCACGACC	CCGACAACGA	CACTTCCACC	CACCACAATG	TTACGTTAGC	TAGGATGGAA	TAGGAACTCC	GACCTTGCAC	CAGACCTATA	TTAGGAACGT
Forward_Plate1															Forward_Plate2
	1	2	3	4	5	6	7	8	9	10	11	12			1	2	3	4	5	6	7	8	9	10	11	12
A	CGCAACTACT	CTACTGAGAG	AAGGTGTTCC	ACCGCGAAGT	CGATAGATAG	CGTTATCCGG	AAGCGCTAAT	GCAAGAGTCG	TCTGGCCAAT	TACGCTGCCT	CGAGTGCTTC	TAACTAGCGG		A	GGTTCACAGT	CTCAGCTTCT	ACCGGTTCAT	GAGGTAACGG	CGGTATGGAG	GGTAAGTGAA	GGACTTAACG	TGTTAGTACG	TACCGTAGGA	CAACTCGTGC	CGGAGTAAGA	GGTCCTATAT
B	AGAATCGTGT	GGTTAGCGAG	CATGGTCTAG	TCGCGTAGGT	CCGAGAGTAC	GGCATATAAG	AAGCCTACTT	CAAGCGCGAT	GGACACCATT	GAGCTCACAA	GCGAACAATG	GCGATTGCTG		B	GTCGACTCAA	ACTCGTATCG	GCAGAGTGGT	GTCCTTAGCG	TAGTAAGCCA	TGAACGTTGG	GGCTCATAGC	CGTACGCAGA	GCAAGCAAGC	CATGGAAGGA	ATAGTGCGTC	AGCAGATCTT
C	GCTGGACACT	TAGGAAGGCG	GGACACACAA	TCCGCAACCA	GCTTCATGTA	CGCATGATGT	GCGGAAGTAT	GTGCTACTAT	TCAGTGTCAA	AACGCGTATC	ACCAACGCAT	TCTCAGCGTG		C	CTTAAGAGCG	GGCTTGATCC	GCGTAGGTTG	AACGTTGTCT	CCGGTGTGAT	ACGAGGAGTC	TGGCCTGTTG	CGTCCTGAAG	GTACGTCCAT	AATTGCGGAT	ACACACGTGG	CCAGCTGTAT
D	AGCCAGAATC	GTCGGACCTA	TGCTAAGCGG	GTACAGACTT	AACCTGCTCA	AGATTGTGGC	GAGAATGGCT	CGGAGGAGTA	ACATCGATGC	GAATATTGCC	GCGGACGATA	AGCTATCGTC		D	AATTCGGAGC	AGCTGTTCAA	AGGCAACACA	AGTAACCGCT	ACTGGCATGC	TGATTGAGCG	GGCATGATTA	AGCCTCAGTT	GGCAATAACT	TAATGATGCG	CTGTACGTAG	AAGGACCGTC
E	AGCCTCCTAA	GACTAGTCTT	AAGGCCGGTT	GGTTACTCGA	TCTGATCCGG	CCATAAGCCA	CCGTATAAGG	GGTTCCTACG	ATAGAGTGGC	GCGATACTTA	ATGCGGAACA	ATTCGAACGT		E	AGGTACCATC	CGCTGATGAC	TCCGGTCCTT	GGAGTTAGTT	GGATGAAGTT	CGTACTCGAC	CTCAGACAGA	TGCGTTCACG	AATGAGGCCG	GACGAACGTT	GACGAATAAG	GACGAGCCAA
F	GACGAGTTCT	GACGATATGG	ACGTGAATGT	GTTAGAGGTA	AGAGACTGTA	CGGTTGTATG	GACGAGCAGT	CTCTGGTGAT	CTTATGCATC	CGTGGACGTA	ACGACACTTC	GCGTCCATTG		F	GAAGGACTCG	GCGCCTGTTA	ACCGCATCCT	GTCGATACCT	AGCTCAACGT	CGAACGTCGA	GTACCTTAGA	ACGTCGATAT	CGACCGTAAG	ATGGCCTGTC	GGTTGTTACT	CTTGTCCGCT
G	GACGTACTCT	AGCTGTATGT	AATCACGCCT	ACGGACAGTA	CGACAACGCT	GTGGAGCTAA	AGTGGACATG	AGTGGATTGG	ATTCCTTGGT	AGTCGTGTCA	GAAGACGTCT	AGTACAGTTC		G	AGAACGCACA	GACGACAATC	ACAGACTCAC	GCTTGTACTA	GCGATAACCG	TAAGATCGCT	CGACCTCTGA	ACGAGTGATG	GCTGAAGATG	GCTGAATGCT	GGTATGGCTG	CAATGGCGAG
H	CCGCCTAAGA	AGGTAATCAC	TCAACCTCCG	GAACCACGCT	GCCTACCACT	GCCTCCACAA	GCCTCTGATG	GCCTGATGAT	GCCTGTTATT	GCCTTGGAAT	GCCTTGTTAA	GCCTCTACTT		H	AAGCCATACA	GCGACCAGTT	ATGAGCTCTA	AAGGTTCGCT	CATGGCATTA	TCCTGGATCG	ACATCGCACT	GTTGTTCAGA	ATCGAGCCAC	ATCCGTTGTC	ACGTCGTCCT	GTCGATTAGA
Forward_Plate3															Forward_Plate4
	1	2	3	4	5	6	7	8	9	10	11	12			1	2	3	4	5	6	7	8	9	10	11	12
A	AGGTGTCACC	GGTCTCGTTA	GAGTGGAACG	GGACACTGAT	CGTTGGATAT	TTCGATGACG	GTATCACTGC	ACTTCAGCGA	ACCGCACGAT	ACTCTTGCTG	CTGGAGACCT	GGCCTTATGC		A	CTAGCTGTTA	ATCCAGCTAA	CCGCACAATA	AGTGGCCTCA	CACGTTCAAC	CATTCCATGG	ACGTGTCGTT	CGAACTTATC	CACGCCTTAT	CAATATCGAC	GAGACGATCA	ACCGTTGCTA
B	CGTCACTAGG	AAGTCGAACT	GCCTAGAATT	AACACTCGAT	GCCTTCGGTT	GGCTAGCTTA	ACTCTAGAGG	ATACATCGCT	TCGAATAGGA	ACCACTCGTC	CGCCAACTAA	GTCGTGCGAT		B	AGTGTGCATT	ACTAACGTGT	CGAGACATTG	CTAGCCAACA	CGTGAGGTTC	TGGCAACAAC	GCTGAGCAGA	GATTCGCAAG	ACCTTCTCCG	CTATCTCAGC	ACCAGATGTC	AATTGGATCC
C	ATACAGATCC	AGCCACACGA	CGACACAAGT	AAGGCGTGAT	GAAGCGCCTT	ATGGCCTTGA	GTTAAGACGT	GAGCTTAACA	AACAAGGCGT	AGGTTGCTAT	GCAAGCGATG	AGATGTGTCG		C	CAAGTCTGAC	AAGTACCTAG	CCGTATCTAA	AGGACTCGCT	CGAGCATCAT	CGCAAGAGCT	TCGAGGCTAT	GTCGAAGACC	CACGATAGTC	AGATAACTCG	AACTCACGGC	CCAGCCAGTT
D	AGGAAGTATC	TCACTCCGTC	GCTGTTGTTA	TGGCTGTTCA	ATGAGGCGAG	TATAGGCGAA	ATTCGCAACC	CGACACATCC	CGCGTAGTAA	ATGGCTTCAG	CCGCTGGAAT	CGTCGAATAC		D	CGTCGAGAGT	AACCTCGGAA	GGTATACCTA	AGTCTACGGC	TCTAACCGTC	AAGGTCACAC	AACTACGGTA	ACAATAAGGC	AGCTATATCC	CCATCGCTAA	CTGGAGATTC	GAGTGTACTG
E	GCATAGATCC	GCTTGCAATC	GGAGAAGTAA	GGAGCTATTA	GTAAGAGCAT	GTCAGTGACT	GTGACAGTAA	GTGACCAGAG	TAATACCGGA	TAGAGGTCTA	TCATTGAGGA	TCCAGGAGTA		E	TCTTCGGAGG	TGCGTACGTG	TGGAGGTAAT	TGGCCATATA	ATTAGCGGTT	ATCAGTGAAC	AAGTACTCTC	AAGAGCTATC	GATGTAGCTT	TCTACGACGA	GAACTGATCC	GCAACCTGAG
F	TAGCCTCTCA	GACTACGTGA	AGGCTTGGAG	TGGCGACACT	GCGAATATCA	GCGATGATAT	ATATCCGGAT	GCCTATGCTA	AGTCATTGTC	GACAGCGTTA	GTACCAAGTC	GCCAACTCAG		F	GCCAAGTAAT	GCCAATCCTT	GCCACCAATA	GCCACGAGAT	GCCACGTACA	GCCACTCTCA	GCCAGTAACC	GCCAGTAGGT	GCCAGTGAAG	GCCATACCTG	GCCATAGAGG	GCCATCCGAA
G	GCCATTCAAT	TAGCAGCTAG	ACAGTGATCC	GTTGACGTGC	ACGTGTCTGG	AAGTTGCAAG	ATCCGGAAGC	CAACTTGGAC	AGTCGGACAC	GTGAGCACTG	AACCGCACAG	TGAACTGTGA		G	ATGTAACGGC	CGGCATGATC	TGTCCGACGT	GCCTACAGGA	AGGCTGCCAA	GAGTGGTTAA	AGTCCACCGT	ATCGCTAACA	CATGAGACGA	CTAAGAGCTA	CAGTAGGCGA	AGCTTCCTCC
H	ACCGACGTTA	ACAGGAGATG	AGGCTCTGTA	AACTGGCGTA	ACCACCATCC	ATCGCATTAG	AACACGCTGA	ATCCATGATG	AAGTAGATGC	ACGACGCCTA	GAGTTGCACA	AATCTGCATG		H	AACCGTCAGC	ACTGCATGAG	GGTACAAGTT	ATCCGACGAA	AGCTGGACTA	AACTGCCAAG	TGCGCCTGAA	CTGAAGGTGT	AAGACACTGT	CGAAGCGCAA	AGAGATGTTC	TTAAGGTCGG

## Sheet: Custom primers for sequencing
Primers	Sequences of primers
Swab_S2_Read_1	GCTGGTGCTGCAGCTTATTATGTGGGT
Swab_S2_i7_seq	AGATGCTGTAGACTGTGCACTTGACCCT
Swab_S2_i5_seq	ACCCACATAATAAGCTGCAGCACCAGC
Swab_RPP30_Read_1	GAGCGGCTGTCTCCACAAGTCCG
Swab_RPP30_i7_seq	ACCCGCTCGCAGGTCCAAATCT
Swab_RPP30_i5_seq	CGGACTTGTGGAGACAGCCGCTC
